# Supplementary material for: Subtractive clustering for spatial resource allocation problems in waste management
Source: Sci Rep. 2026 Mar 25;16:14986. doi: 10.1038/s41598-026-45718-4 (PMC13171916; doi:10.1038/s41598-026-45718-4)
Supplement: Supplementary file 1 — Supplementary Information 1. [file 41598_2026_45718_MOESM1_ESM.xlsx]

## Sheet: Sheet1
5000	5500	6000	6500	7000	7500	8000	8500	9000	9500	10000	10500	11000	11500	12000	12500	13000	13500	14000	14500	15000	15500	16000	16500	17000	17500	18000	18500	19000	19500
Budapest06	Budapest06	Budapest06	Budapest06	Budapest06	Budapest06	Budapest06	Budapest06	Budapest08	Budapest08	Budapest08	Budapest08	Budapest08	Budapest08	Budapest08	Budapest08	Budapest08	Budapest08	Budapest08	Budapest08	Budapest08	Budapest08	Budapest08	Budapest08	Budapest08	Budapest08	Budapest08	Budapest08	Budapest08	Budapest08
Budapest06	Budapest06	Budapest06	Budapest06	Budapest06	Budapest06	Budapest06	Budapest06	Budapest08	Budapest08	Budapest08	Budapest08	Budapest08	Budapest08	Budapest08	Budapest08	Budapest08	Budapest08	Budapest08	Budapest08	Budapest08	Budapest08	Budapest08	Budapest08	Budapest08	Budapest08	Budapest08	Budapest08	Budapest08	Budapest08
Budapest06	Budapest06	Budapest06	Budapest06	Budapest06	Budapest06	Budapest06	Budapest06	Budapest08	Budapest08	Budapest08	Budapest08	Budapest08	Budapest08	Budapest08	Budapest08	Budapest08	Budapest08	Budapest08	Budapest08	Budapest08	Budapest08	Budapest08	Budapest08	Budapest08	Budapest08	Budapest08	Budapest08	Budapest08	Budapest08
Budapest06	Budapest06	Budapest06	Budapest06	Budapest06	Budapest06	Budapest06	Budapest06	Budapest08	Budapest08	Budapest08	Budapest08	Budapest08	Budapest08	Budapest08	Budapest08	Budapest08	Budapest08	Budapest08	Budapest08	Budapest08	Budapest08	Budapest08	Budapest08	Budapest08	Budapest08	Budapest08	Budapest08	Budapest08	Budapest08
Budapest06	Budapest06	Budapest06	Budapest06	Budapest06	Budapest06	Budapest06	Budapest06	Budapest08	Budapest08	Budapest08	Budapest08	Budapest08	Budapest08	Budapest08	Budapest08	Budapest08	Budapest08	Budapest08	Budapest08	Budapest08	Budapest08	Budapest08	Budapest08	Budapest08	Budapest08	Budapest08	Budapest08	Budapest08	Budapest08
Budapest06	Budapest06	Budapest06	Budapest06	Budapest06	Budapest06	Budapest06	Budapest06	Budapest08	Budapest08	Budapest08	Budapest08	Budapest08	Budapest08	Budapest08	Budapest08	Budapest08	Budapest08	Budapest08	Budapest08	Budapest08	Budapest08	Budapest08	Budapest08	Budapest08	Budapest08	Budapest08	Budapest08	Budapest08	Budapest08
Budapest06	Budapest06	Budapest06	Budapest06	Budapest06	Budapest06	Budapest06	Budapest06	Budapest08	Budapest08	Budapest08	Budapest08	Budapest08	Budapest08	Budapest08	Budapest08	Budapest08	Budapest08	Budapest08	Budapest08	Budapest08	Budapest08	Budapest08	Budapest08	Budapest08	Budapest08	Budapest08	Budapest08	Budapest08	Budapest08
Budapest06	Budapest06	Budapest06	Budapest06	Budapest06	Budapest06	Budapest06	Budapest08	Budapest08	Budapest08	Budapest08	Budapest08	Budapest08	Budapest08	Budapest08	Budapest08	Budapest08	Budapest08	Budapest08	Budapest08	Budapest08	Budapest08	Budapest08	Budapest08	Budapest08	Budapest08	Budapest08	Budapest08	Budapest08	Budapest08
Budapest06	Budapest06	Budapest06	Budapest06	Budapest06	Budapest06	Budapest06	Budapest06	Budapest06	Budapest08	Budapest08	Budapest08	Budapest08	Budapest08	Budapest08	Budapest08	Budapest08	Budapest08	Budapest08	Budapest08	Budapest08	Budapest08	Budapest08	Budapest08	Budapest08	Budapest08	Budapest08	Budapest08	Budapest08	Budapest08
Budapest06	Budapest06	Budapest06	Budapest06	Budapest06	Budapest06	Budapest08	Budapest08	Budapest08	Budapest08	Budapest08	Budapest08	Budapest08	Budapest08	Budapest08	Budapest08	Budapest08	Budapest08	Budapest08	Budapest08	Budapest08	Budapest08	Budapest08	Budapest08	Budapest08	Budapest08	Budapest08	Budapest08	Budapest08	Budapest08
Budapest06	Budapest06	Budapest06	Budapest06	Budapest06	Budapest06	Budapest06	Budapest06	Budapest06	Budapest06	Budapest08	Budapest08	Budapest08	Budapest08	Budapest08	Budapest08	Budapest08	Budapest08	Budapest08	Budapest08	Budapest08	Budapest08	Budapest08	Budapest08	Budapest08	Budapest08	Budapest08	Budapest08	Budapest08	Budapest08
Budapest06	Budapest06	Budapest06	Budapest06	Budapest06	Budapest08	Budapest08	Budapest08	Budapest08	Budapest08	Budapest08	Budapest08	Budapest08	Budapest08	Budapest08	Budapest08	Budapest08	Budapest08	Budapest08	Budapest08	Budapest08	Budapest08	Budapest08	Budapest08	Budapest08	Budapest08	Budapest08	Budapest08	Budapest08	Budapest08
Budapest06	Budapest06	Budapest06	Budapest06	Budapest06	Budapest06	Budapest06	Budapest06	Budapest06	Budapest06	Budapest08	Budapest08	Budapest08	Budapest08	Budapest08	Budapest08	Budapest08	Budapest08	Budapest08	Budapest08	Budapest08	Budapest08	Budapest08	Budapest08	Budapest08	Budapest08	Budapest08	Budapest08	Budapest08	Budapest08
Budapest06	Budapest06	Budapest06	Budapest06	Budapest08	Budapest08	Budapest08	Budapest08	Budapest08	Budapest08	Budapest06	Budapest08	Budapest08	Budapest08	Budapest08	Budapest08	Budapest08	Budapest08	Budapest08	Budapest08	Budapest08	Budapest08	Budapest08	Budapest08	Budapest08	Budapest08	Budapest08	Budapest08	Budapest08	Budapest08
Budapest06	Budapest06	Budapest06	Budapest06	Budapest06	Budapest06	Budapest06	Budapest06	Budapest06	Budapest06	Budapest08	Budapest08	Budapest08	Budapest08	Budapest08	Budapest08	Budapest08	Budapest08	Budapest08	Budapest08	Budapest08	Budapest08	Budapest08	Budapest08	Budapest08	Budapest08	Budapest08	Budapest08	Budapest08	Budapest08
Budapest06	Budapest06	Budapest06	Budapest08	Budapest08	Budapest08	Budapest08	Budapest08	Budapest08	Budapest08	Budapest06	Budapest08	Budapest08	Budapest08	Budapest08	Budapest08	Budapest08	Budapest08	Budapest08	Budapest08	Budapest08	Budapest08	Budapest08	Budapest08	Budapest08	Budapest08	Budapest08	Budapest08	Budapest08	Budapest08
Budapest06	Budapest06	Budapest06	Budapest06	Budapest06	Budapest06	Budapest06	Budapest06	Budapest06	Budapest06	Budapest08	Budapest06	Budapest08	Budapest08	Budapest08	Budapest08	Budapest08	Budapest08	Budapest08	Budapest08	Budapest08	Budapest08	Budapest08	Budapest08	Budapest08	Budapest08	Budapest08	Budapest08	Budapest08	Budapest08
Budapest06	Budapest06	Budapest08	Budapest08	Budapest08	Budapest08	Budapest08	Budapest08	Budapest08	Budapest08	Budapest06	Budapest08	Budapest08	Budapest08	Budapest08	Budapest08	Budapest08	Budapest08	Budapest08	Budapest08	Budapest08	Budapest08	Budapest08	Budapest08	Budapest08	Budapest08	Budapest08	Budapest08	Budapest08	Budapest08
Budapest06	Budapest08	Budapest06	Budapest06	Budapest06	Budapest06	Budapest06	Budapest06	Budapest06	Budapest06	Budapest08	Budapest06	Budapest08	Budapest08	Budapest08	Budapest08	Budapest08	Budapest08	Budapest08	Budapest08	Budapest08	Budapest08	Budapest08	Budapest08	Budapest08	Budapest08	Budapest08	Budapest08	Budapest08	Budapest08
Budapest08	Budapest06	Budapest08	Budapest08	Budapest08	Budapest08	Budapest08	Budapest08	Budapest08	Budapest08	Budapest06	Budapest08	Budapest06	Budapest08	Budapest08	Budapest08	Budapest08	Budapest08	Budapest08	Budapest08	Budapest08	Budapest08	Budapest08	Budapest08	Budapest08	Budapest08	Budapest08	Budapest08	Budapest08	Budapest08
Budapest06	Budapest08	Budapest06	Budapest06	Budapest06	Budapest06	Budapest06	Budapest06	Budapest06	Budapest06	Budapest08	Budapest06	Budapest08	Budapest08	Budapest08	Budapest08	Budapest08	Budapest08	Budapest08	Budapest08	Budapest08	Budapest08	Budapest08	Budapest08	Budapest08	Budapest08	Budapest08	Budapest08	Budapest08	Budapest08
Budapest08	Budapest06	Budapest08	Budapest08	Budapest08	Budapest08	Budapest08	Budapest08	Budapest08	Budapest08	Budapest06	Budapest08	Budapest06	Budapest08	Budapest08	Budapest08	Budapest08	Budapest08	Budapest08	Budapest08	Budapest08	Budapest08	Budapest08	Budapest08	Budapest08	Budapest08	Budapest08	Budapest08	Budapest08	Budapest08
Budapest06	Budapest08	Budapest06	Budapest06	Budapest06	Budapest06	Budapest06	Budapest06	Budapest06	Budapest06	Budapest08	Budapest06	Budapest08	Budapest06	Budapest08	Budapest08	Budapest08	Budapest08	Budapest08	Budapest08	Budapest08	Budapest08	Budapest08	Budapest08	Budapest08	Budapest08	Budapest08	Budapest08	Budapest08	Budapest08
Budapest08	Budapest06	Budapest08	Budapest08	Budapest08	Budapest08	Budapest08	Budapest08	Budapest08	Budapest08	Budapest06	Budapest08	Budapest06	Budapest08	Budapest08	Budapest08	Budapest08	Budapest08	Budapest08	Budapest08	Budapest08	Budapest08	Budapest08	Budapest08	Budapest08	Budapest08	Budapest08	Budapest08	Budapest08	Budapest08
Budapest06	Budapest08	Budapest06	Budapest06	Budapest06	Budapest06	Budapest06	Budapest06	Budapest06	Budapest06	Budapest08	Budapest06	Budapest08	Budapest06	Budapest06	Budapest08	Budapest08	Budapest08	Budapest08	Budapest08	Budapest08	Budapest08	Budapest08	Budapest08	Budapest08	Budapest08	Budapest08	Budapest08	Budapest08	Budapest08
Budapest08	Budapest06	Budapest08	Budapest08	Budapest08	Budapest08	Budapest08	Budapest08	Budapest08	Budapest08	Budapest06	Budapest08	Budapest06	Budapest08	Budapest08	Budapest08	Budapest08	Budapest08	Budapest08	Budapest08	Budapest08	Budapest08	Budapest08	Budapest08	Budapest08	Budapest08	Budapest08	Budapest08	Budapest08	Budapest08
Budapest06	Budapest08	Budapest06	Budapest06	Budapest06	Budapest06	Budapest06	Budapest06	Budapest06	Budapest06	Budapest08	Budapest06	Budapest08	Budapest06	Budapest06	Budapest08	Budapest08	Budapest08	Budapest08	Budapest08	Budapest08	Budapest08	Budapest08	Budapest08	Budapest08	Budapest08	Budapest08	Budapest08	Budapest08	Budapest08
Budapest08	Budapest06	Budapest08	Budapest08	Budapest08	Budapest08	Budapest08	Budapest08	Budapest08	Budapest08	Budapest06	Budapest08	Budapest06	Budapest08	Budapest08	Budapest06	Budapest08	Budapest08	Budapest08	Budapest08	Budapest08	Budapest08	Budapest08	Budapest08	Budapest08	Budapest08	Budapest08	Budapest08	Budapest08	Budapest08
Budapest06	Budapest08	Budapest06	Budapest06	Budapest06	Budapest06	Budapest06	Budapest06	Budapest06	Budapest06	Budapest08	Budapest06	Budapest08	Budapest06	Budapest06	Budapest08	Budapest08	Budapest08	Budapest08	Budapest08	Budapest08	Budapest08	Budapest08	Budapest08	Budapest08	Budapest08	Budapest08	Budapest08	Budapest08	Budapest08
Budapest08	Budapest06	Budapest08	Budapest08	Budapest08	Budapest08	Budapest08	Budapest08	Budapest08	Budapest08	Budapest06	Budapest08	Budapest06	Budapest08	Budapest08	Budapest06	Budapest08	Budapest08	Budapest08	Budapest08	Budapest08	Budapest08	Budapest08	Budapest08	Budapest08	Budapest08	Budapest08	Budapest08	Budapest08	Budapest08
Budapest06	Budapest08	Budapest06	Budapest06	Budapest06	Budapest06	Budapest06	Budapest06	Budapest06	Budapest06	Budapest08	Budapest06	Budapest08	Budapest06	Budapest06	Budapest08	Budapest06	Budapest08	Budapest08	Budapest08	Budapest08	Budapest08	Budapest08	Budapest08	Budapest08	Budapest08	Budapest08	Budapest08	Budapest08	Budapest08
Budapest08	Budapest06	Budapest08	Budapest08	Budapest08	Budapest08	Budapest08	Budapest08	Budapest08	Budapest08	Budapest06	Budapest08	Budapest06	Budapest08	Budapest08	Budapest06	Budapest08	Budapest08	Budapest08	Budapest08	Budapest08	Budapest08	Budapest08	Budapest08	Budapest08	Budapest08	Budapest08	Budapest08	Budapest08	Budapest08
Budapest06	Budapest08	Budapest06	Budapest06	Budapest06	Budapest06	Budapest06	Budapest06	Budapest06	Budapest06	Budapest08	Budapest06	Budapest08	Budapest06	Budapest06	Budapest08	Budapest06	Budapest08	Budapest08	Budapest08	Budapest08	Budapest08	Budapest08	Budapest08	Budapest08	Budapest08	Budapest08	Budapest08	Budapest08	Budapest08
Budapest08	Budapest06	Budapest08	Budapest08	Budapest08	Budapest08	Budapest08	Budapest08	Budapest08	Budapest08	Budapest06	Budapest08	Budapest06	Budapest08	Budapest08	Budapest06	Budapest08	Budapest06	Budapest08	Budapest08	Budapest08	Budapest08	Budapest08	Budapest08	Budapest08	Budapest08	Budapest08	Budapest08	Budapest08	Budapest08
Budapest06	Budapest08	Budapest06	Budapest06	Budapest06	Budapest06	Budapest06	Budapest06	Budapest06	Budapest06	Budapest08	Budapest06	Budapest08	Budapest06	Budapest06	Budapest08	Budapest06	Budapest08	Budapest08	Budapest08	Budapest08	Budapest08	Budapest08	Budapest08	Budapest08	Budapest08	Budapest08	Budapest08	Budapest08	Budapest08
Budapest08	Budapest06	Budapest08	Budapest08	Budapest08	Budapest08	Budapest08	Budapest08	Budapest08	Budapest08	Budapest06	Budapest08	Budapest06	Budapest08	Budapest08	Budapest06	Budapest08	Budapest06	Budapest08	Budapest08	Budapest08	Budapest08	Budapest08	Budapest08	Budapest08	Budapest08	Budapest08	Budapest08	Budapest08	Budapest08
Budapest06	Budapest08	Budapest06	Budapest06	Budapest06	Budapest06	Budapest06	Budapest06	Budapest06	Budapest06	Budapest08	Budapest06	Budapest08	Budapest06	Budapest06	Budapest08	Budapest06	Budapest08	Budapest06	Budapest08	Budapest08	Budapest08	Budapest08	Budapest08	Budapest08	Budapest08	Budapest08	Budapest08	Budapest08	Budapest08
Budapest08	Budapest06	Budapest08	Budapest08	Budapest08	Budapest08	Budapest08	Budapest08	Budapest08	Budapest08	Budapest06	Budapest08	Budapest06	Budapest08	Budapest08	Budapest06	Budapest08	Budapest06	Budapest08	Budapest08	Budapest08	Budapest08	Budapest08	Budapest08	Budapest08	Budapest08	Budapest08	Budapest08	Budapest08	Budapest08
Budapest06	Budapest08	Budapest06	Budapest06	Budapest06	Budapest06	Budapest06	Budapest06	Budapest06	Budapest06	Budapest08	Budapest06	Budapest08	Budapest06	Budapest06	Budapest08	Budapest06	Budapest08	Budapest06	Budapest06	Budapest08	Budapest08	Budapest08	Budapest08	Budapest08	Budapest08	Budapest08	Budapest08	Budapest08	Budapest08
Budapest08	Budapest06	Budapest08	Budapest08	Budapest08	Budapest08	Budapest08	Budapest08	Budapest08	Budapest08	Budapest06	Budapest08	Budapest06	Budapest08	Budapest08	Budapest06	Budapest08	Budapest06	Budapest08	Budapest08	Budapest08	Budapest08	Budapest08	Budapest08	Budapest08	Budapest08	Budapest08	Budapest08	Budapest08	Budapest08
Budapest13	Budapest08	Budapest06	Budapest06	Budapest06	Budapest06	Budapest06	Budapest06	Budapest06	Budapest06	Budapest08	Budapest06	Budapest08	Budapest06	Budapest06	Budapest08	Budapest06	Budapest08	Budapest06	Budapest06	Budapest08	Budapest08	Budapest08	Budapest08	Budapest08	Budapest08	Budapest08	Budapest08	Budapest08	Budapest08
Budapest08	Budapest06	Budapest08	Budapest08	Budapest08	Budapest08	Budapest08	Budapest08	Budapest08	Budapest08	Budapest06	Budapest08	Budapest06	Budapest08	Budapest08	Budapest06	Budapest08	Budapest06	Budapest08	Budapest08	Budapest06	Budapest08	Budapest08	Budapest08	Budapest08	Budapest08	Budapest08	Budapest08	Budapest08	Budapest08
Budapest06	Budapest08	Budapest06	Budapest06	Budapest06	Budapest06	Budapest06	Budapest06	Budapest06	Budapest06	Budapest08	Budapest06	Budapest08	Budapest06	Budapest06	Budapest08	Budapest06	Budapest08	Budapest06	Budapest06	Budapest08	Budapest08	Budapest08	Budapest08	Budapest08	Budapest08	Budapest08	Budapest08	Budapest08	Budapest08
Budapest13	Budapest06	Budapest08	Budapest08	Budapest08	Budapest08	Budapest08	Budapest08	Budapest08	Budapest08	Budapest06	Budapest08	Budapest06	Budapest08	Budapest08	Budapest06	Budapest08	Budapest06	Budapest08	Budapest08	Budapest06	Budapest08	Budapest08	Budapest08	Budapest08	Budapest08	Budapest08	Budapest08	Budapest08	Budapest08
Budapest08	Budapest08	Budapest06	Budapest06	Budapest06	Budapest06	Budapest06	Budapest06	Budapest06	Budapest06	Budapest08	Budapest06	Budapest08	Budapest06	Budapest06	Budapest08	Budapest06	Budapest08	Budapest06	Budapest06	Budapest08	Budapest06	Budapest08	Budapest08	Budapest08	Budapest08	Budapest08	Budapest08	Budapest08	Budapest08
Budapest13	Budapest06	Budapest08	Budapest08	Budapest08	Budapest08	Budapest08	Budapest08	Budapest08	Budapest08	Budapest06	Budapest08	Budapest06	Budapest08	Budapest08	Budapest06	Budapest08	Budapest06	Budapest08	Budapest08	Budapest06	Budapest08	Budapest08	Budapest08	Budapest08	Budapest08	Budapest08	Budapest08	Budapest08	Budapest08
Budapest06	Budapest08	Budapest06	Budapest06	Budapest06	Budapest06	Budapest06	Budapest06	Budapest06	Budapest06	Budapest08	Budapest06	Budapest08	Budapest06	Budapest06	Budapest08	Budapest06	Budapest08	Budapest06	Budapest06	Budapest08	Budapest06	Budapest08	Budapest08	Budapest08	Budapest08	Budapest08	Budapest08	Budapest08	Budapest08
Budapest13	Budapest06	Budapest08	Budapest08	Budapest08	Budapest08	Budapest08	Budapest08	Budapest08	Budapest08	Budapest06	Budapest08	Budapest06	Budapest08	Budapest08	Budapest06	Budapest08	Budapest06	Budapest08	Budapest08	Budapest06	Budapest08	Budapest06	Budapest08	Budapest08	Budapest08	Budapest08	Budapest08	Budapest08	Budapest08
Budapest08	Budapest08	Budapest06	Budapest06	Budapest06	Budapest06	Budapest06	Budapest06	Budapest06	Budapest06	Budapest08	Budapest06	Budapest08	Budapest06	Budapest06	Budapest08	Budapest06	Budapest08	Budapest06	Budapest06	Budapest08	Budapest06	Budapest08	Budapest08	Budapest08	Budapest08	Budapest08	Budapest08	Budapest08	Budapest08
Budapest13	Budapest13	Budapest08	Budapest08	Budapest08	Budapest08	Budapest08	Budapest08	Budapest08	Budapest08	Budapest06	Budapest08	Budapest06	Budapest08	Budapest08	Budapest06	Budapest08	Budapest06	Budapest08	Budapest08	Budapest06	Budapest08	Budapest06	Budapest08	Budapest08	Budapest08	Budapest08	Budapest08	Budapest08	Budapest08
Budapest08	Budapest08	Budapest06	Budapest06	Budapest06	Budapest06	Budapest06	Budapest06	Budapest06	Budapest06	Budapest08	Budapest06	Budapest08	Budapest06	Budapest06	Budapest08	Budapest06	Budapest08	Budapest06	Budapest06	Budapest08	Budapest06	Budapest08	Budapest06	Budapest08	Budapest08	Budapest08	Budapest08	Budapest08	Budapest08
Budapest13	Budapest06	Budapest08	Budapest08	Budapest08	Budapest08	Budapest08	Budapest08	Budapest08	Budapest08	Budapest06	Budapest08	Budapest06	Budapest08	Budapest08	Budapest06	Budapest08	Budapest06	Budapest08	Budapest08	Budapest06	Budapest08	Budapest06	Budapest08	Budapest08	Budapest08	Budapest08	Budapest08	Budapest08	Budapest08
Budapest08	Budapest13	Budapest06	Budapest06	Budapest06	Budapest06	Budapest06	Budapest06	Budapest06	Budapest06	Budapest08	Budapest06	Budapest08	Budapest06	Budapest06	Budapest08	Budapest06	Budapest08	Budapest06	Budapest06	Budapest08	Budapest06	Budapest08	Budapest06	Budapest08	Budapest08	Budapest08	Budapest08	Budapest08	Budapest08
Budapest06	Budapest08	Budapest08	Budapest08	Budapest08	Budapest08	Budapest08	Budapest08	Budapest08	Budapest08	Budapest06	Budapest08	Budapest06	Budapest08	Budapest08	Budapest06	Budapest08	Budapest06	Budapest08	Budapest08	Budapest06	Budapest08	Budapest06	Budapest08	Budapest06	Budapest08	Budapest08	Budapest08	Budapest08	Budapest08
Budapest13	Budapest13	Budapest06	Budapest06	Budapest06	Budapest06	Budapest06	Budapest06	Budapest06	Budapest06	Budapest08	Budapest06	Budapest08	Budapest06	Budapest06	Budapest08	Budapest06	Budapest08	Budapest06	Budapest06	Budapest08	Budapest06	Budapest08	Budapest06	Budapest08	Budapest08	Budapest08	Budapest08	Budapest08	Budapest08
Budapest08	Budapest08	Budapest08	Budapest08	Budapest08	Budapest08	Budapest08	Budapest08	Budapest08	Budapest08	Budapest06	Budapest08	Budapest06	Budapest08	Budapest08	Budapest06	Budapest08	Budapest06	Budapest08	Budapest08	Budapest06	Budapest08	Budapest06	Budapest08	Budapest06	Budapest08	Budapest08	Budapest08	Budapest08	Budapest08
Budapest13	Budapest13	Budapest06	Budapest06	Budapest06	Budapest06	Budapest06	Budapest06	Budapest06	Budapest06	Budapest08	Budapest06	Budapest08	Budapest06	Budapest06	Budapest08	Budapest06	Budapest08	Budapest06	Budapest06	Budapest08	Budapest06	Budapest08	Budapest06	Budapest08	Budapest06	Budapest08	Budapest08	Budapest08	Budapest08
Budapest08	Budapest06	Budapest08	Budapest08	Budapest08	Budapest08	Budapest08	Budapest08	Budapest08	Budapest08	Budapest06	Budapest08	Budapest06	Budapest08	Budapest08	Budapest06	Budapest08	Budapest06	Budapest08	Budapest08	Budapest06	Budapest08	Budapest06	Budapest08	Budapest06	Budapest08	Budapest08	Budapest08	Budapest08	Budapest08
Budapest13	Budapest13	Budapest13	Budapest06	Budapest06	Budapest06	Budapest06	Budapest06	Budapest06	Budapest06	Budapest08	Budapest06	Budapest08	Budapest06	Budapest06	Budapest08	Budapest06	Budapest08	Budapest06	Budapest06	Budapest08	Budapest06	Budapest08	Budapest06	Budapest08	Budapest06	Budapest08	Budapest08	Budapest08	Budapest08
Budapest06	Budapest08	Budapest08	Budapest08	Budapest08	Budapest08	Budapest08	Budapest08	Budapest08	Budapest08	Budapest06	Budapest08	Budapest06	Budapest08	Budapest08	Budapest06	Budapest08	Budapest06	Budapest08	Budapest08	Budapest06	Budapest08	Budapest06	Budapest08	Budapest06	Budapest08	Budapest06	Budapest08	Budapest08	Budapest08
Budapest08	Budapest13	Budapest13	Budapest06	Budapest06	Budapest06	Budapest06	Budapest06	Budapest06	Budapest06	Budapest08	Budapest06	Budapest08	Budapest06	Budapest06	Budapest08	Budapest06	Budapest08	Budapest06	Budapest06	Budapest08	Budapest06	Budapest08	Budapest06	Budapest08	Budapest06	Budapest08	Budapest08	Budapest08	Budapest08
Budapest13	Budapest08	Budapest08	Budapest08	Budapest08	Budapest08	Budapest08	Budapest08	Budapest08	Budapest08	Budapest06	Budapest08	Budapest06	Budapest08	Budapest08	Budapest06	Budapest08	Budapest06	Budapest08	Budapest08	Budapest06	Budapest08	Budapest06	Budapest08	Budapest06	Budapest08	Budapest06	Budapest08	Budapest08	Budapest08
Budapest08	Budapest06	Budapest06	Budapest06	Budapest06	Budapest06	Budapest06	Budapest06	Budapest06	Budapest06	Budapest08	Budapest06	Budapest08	Budapest06	Budapest06	Budapest08	Budapest06	Budapest08	Budapest06	Budapest06	Budapest08	Budapest06	Budapest08	Budapest06	Budapest08	Budapest06	Budapest08	Budapest06	Budapest08	Budapest08
Budapest13	Budapest13	Budapest13	Budapest08	Budapest08	Budapest08	Budapest08	Budapest08	Budapest08	Budapest08	Budapest06	Budapest08	Budapest06	Budapest08	Budapest08	Budapest06	Budapest08	Budapest06	Budapest08	Budapest08	Budapest06	Budapest08	Budapest06	Budapest08	Budapest06	Budapest08	Budapest06	Budapest08	Budapest08	Budapest08
Budapest06	Budapest08	Budapest08	Budapest06	Budapest06	Budapest06	Budapest06	Budapest06	Budapest06	Budapest06	Budapest08	Budapest06	Budapest08	Budapest06	Budapest06	Budapest08	Budapest06	Budapest08	Budapest06	Budapest06	Budapest08	Budapest06	Budapest08	Budapest06	Budapest08	Budapest06	Budapest08	Budapest06	Budapest08	Budapest08
Budapest13	Budapest13	Budapest13	Budapest08	Budapest08	Budapest08	Budapest08	Budapest08	Budapest08	Budapest08	Budapest06	Budapest08	Budapest06	Budapest08	Budapest08	Budapest06	Budapest08	Budapest06	Budapest08	Budapest08	Budapest06	Budapest08	Budapest06	Budapest08	Budapest06	Budapest08	Budapest06	Budapest08	Budapest06	Budapest08
Budapest08	Budapest08	Budapest08	Budapest06	Budapest06	Budapest06	Budapest06	Budapest06	Budapest06	Budapest06	Budapest08	Budapest06	Budapest08	Budapest06	Budapest06	Budapest08	Budapest06	Budapest08	Budapest06	Budapest06	Budapest08	Budapest06	Budapest08	Budapest06	Budapest08	Budapest06	Budapest08	Budapest06	Budapest08	Budapest08
Budapest13	Budapest13	Budapest13	Budapest13	Budapest08	Budapest08	Budapest08	Budapest08	Budapest08	Budapest08	Budapest06	Budapest08	Budapest06	Budapest08	Budapest08	Budapest06	Budapest08	Budapest06	Budapest08	Budapest08	Budapest06	Budapest08	Budapest06	Budapest08	Budapest06	Budapest08	Budapest06	Budapest08	Budapest06	Budapest08
Budapest08	Budapest06	Budapest06	Budapest08	Budapest06	Budapest06	Budapest06	Budapest06	Budapest06	Budapest06	Budapest08	Budapest06	Budapest08	Budapest06	Budapest06	Budapest08	Budapest06	Budapest08	Budapest06	Budapest06	Budapest08	Budapest06	Budapest08	Budapest06	Budapest08	Budapest06	Budapest08	Budapest06	Budapest08	Budapest06
Budapest13	Budapest08	Budapest13	Budapest13	Budapest08	Budapest08	Budapest08	Budapest08	Budapest08	Budapest08	Budapest06	Budapest08	Budapest06	Budapest08	Budapest08	Budapest06	Budapest08	Budapest06	Budapest08	Budapest08	Budapest06	Budapest08	Budapest06	Budapest08	Budapest06	Budapest08	Budapest06	Budapest08	Budapest06	Budapest08
Budapest06	Budapest13	Budapest08	Budapest08	Budapest06	Budapest06	Budapest06	Budapest06	Budapest06	Budapest06	Budapest08	Budapest06	Budapest08	Budapest06	Budapest06	Budapest08	Budapest06	Budapest08	Budapest06	Budapest06	Budapest08	Budapest06	Budapest08	Budapest06	Budapest08	Budapest06	Budapest08	Budapest06	Budapest08	Budapest06
Budapest08	Budapest08	Budapest13	Budapest13	Budapest08	Budapest08	Budapest08	Budapest08	Budapest08	Budapest08	Budapest06	Budapest08	Budapest06	Budapest08	Budapest08	Budapest06	Budapest08	Budapest06	Budapest08	Budapest08	Budapest06	Budapest08	Budapest06	Budapest08	Budapest06	Budapest08	Budapest06	Budapest08	Budapest06	Budapest08
Budapest13	Budapest13	Budapest08	Budapest08	Budapest06	Budapest06	Budapest06	Budapest06	Budapest06	Budapest06	Budapest08	Budapest06	Budapest08	Budapest06	Budapest06	Budapest08	Budapest06	Budapest08	Budapest06	Budapest06	Budapest08	Budapest06	Budapest08	Budapest06	Budapest08	Budapest06	Budapest08	Budapest06	Budapest08	Budapest06
Budapest08	Budapest06	Budapest06	Budapest13	Budapest08	Budapest08	Budapest08	Budapest08	Budapest08	Budapest08	Budapest06	Budapest08	Budapest06	Budapest08	Budapest08	Budapest06	Budapest08	Budapest06	Budapest08	Budapest08	Budapest06	Budapest08	Budapest06	Budapest08	Budapest06	Budapest08	Budapest06	Budapest08	Budapest06	Budapest08
Budapest13	Budapest13	Budapest13	Budapest06	Budapest06	Budapest06	Budapest06	Budapest06	Budapest06	Budapest06	Budapest08	Budapest06	Budapest08	Budapest06	Budapest06	Budapest08	Budapest06	Budapest08	Budapest06	Budapest06	Budapest08	Budapest06	Budapest08	Budapest06	Budapest08	Budapest06	Budapest08	Budapest06	Budapest08	Budapest06
Budapest06	Budapest08	Budapest08	Budapest08	Budapest13	Budapest08	Budapest08	Budapest08	Budapest08	Budapest08	Budapest06	Budapest08	Budapest06	Budapest08	Budapest08	Budapest06	Budapest08	Budapest06	Budapest08	Budapest08	Budapest06	Budapest08	Budapest06	Budapest08	Budapest06	Budapest08	Budapest06	Budapest08	Budapest06	Budapest08
Budapest13	Budapest13	Budapest13	Budapest13	Budapest08	Budapest06	Budapest06	Budapest06	Budapest06	Budapest06	Budapest08	Budapest06	Budapest08	Budapest06	Budapest06	Budapest08	Budapest06	Budapest08	Budapest06	Budapest06	Budapest08	Budapest06	Budapest08	Budapest06	Budapest08	Budapest06	Budapest08	Budapest06	Budapest08	Budapest06
Budapest08	Budapest08	Budapest08	Budapest08	Budapest13	Budapest08	Budapest08	Budapest08	Budapest08	Budapest08	Budapest06	Budapest08	Budapest06	Budapest08	Budapest08	Budapest06	Budapest08	Budapest06	Budapest08	Budapest08	Budapest06	Budapest08	Budapest06	Budapest08	Budapest06	Budapest08	Budapest06	Budapest08	Budapest06	Budapest08
Budapest13	Budapest13	Budapest13	Budapest13	Budapest08	Budapest06	Budapest06	Budapest06	Budapest06	Budapest06	Budapest08	Budapest06	Budapest08	Budapest06	Budapest06	Budapest08	Budapest06	Budapest08	Budapest06	Budapest06	Budapest08	Budapest06	Budapest08	Budapest06	Budapest08	Budapest06	Budapest08	Budapest06	Budapest08	Budapest06
Budapest08	Budapest08	Budapest08	Budapest06	Budapest13	Budapest08	Budapest08	Budapest08	Budapest08	Budapest08	Budapest06	Budapest08	Budapest06	Budapest08	Budapest08	Budapest06	Budapest08	Budapest06	Budapest08	Budapest08	Budapest06	Budapest08	Budapest06	Budapest08	Budapest06	Budapest08	Budapest06	Budapest08	Budapest06	Budapest08
Budapest06	Budapest13	Budapest13	Budapest13	Budapest08	Budapest06	Budapest06	Budapest06	Budapest06	Budapest06	Budapest08	Budapest06	Budapest08	Budapest06	Budapest06	Budapest08	Budapest06	Budapest08	Budapest06	Budapest06	Budapest08	Budapest06	Budapest08	Budapest06	Budapest08	Budapest06	Budapest08	Budapest06	Budapest08	Budapest06
Budapest13	Budapest06	Budapest06	Budapest08	Budapest13	Budapest08	Budapest08	Budapest08	Budapest08	Budapest08	Budapest06	Budapest08	Budapest06	Budapest08	Budapest08	Budapest06	Budapest08	Budapest06	Budapest08	Budapest08	Budapest06	Budapest08	Budapest06	Budapest08	Budapest06	Budapest08	Budapest06	Budapest08	Budapest06	Budapest08
Budapest08	Budapest08	Budapest08	Budapest13	Budapest06	Budapest06	Budapest06	Budapest06	Budapest06	Budapest06	Budapest08	Budapest06	Budapest08	Budapest06	Budapest06	Budapest08	Budapest06	Budapest08	Budapest06	Budapest06	Budapest08	Budapest06	Budapest08	Budapest06	Budapest08	Budapest06	Budapest08	Budapest06	Budapest08	Budapest06
Budapest13	Budapest13	Budapest13	Budapest08	Budapest08	Budapest13	Budapest08	Budapest08	Budapest08	Budapest08	Budapest06	Budapest08	Budapest06	Budapest08	Budapest08	Budapest06	Budapest08	Budapest06	Budapest08	Budapest08	Budapest06	Budapest08	Budapest06	Budapest08	Budapest06	Budapest08	Budapest06	Budapest08	Budapest06	Budapest08
Budapest08	Budapest08	Budapest08	Budapest13	Budapest13	Budapest08	Budapest06	Budapest06	Budapest06	Budapest06	Budapest08	Budapest06	Budapest08	Budapest06	Budapest06	Budapest08	Budapest06	Budapest08	Budapest06	Budapest06	Budapest08	Budapest06	Budapest08	Budapest06	Budapest08	Budapest06	Budapest08	Budapest06	Budapest08	Budapest06
Budapest13	Budapest13	Budapest13	Budapest08	Budapest08	Budapest13	Budapest08	Budapest08	Budapest08	Budapest08	Budapest06	Budapest08	Budapest06	Budapest08	Budapest08	Budapest06	Budapest08	Budapest06	Budapest08	Budapest08	Budapest06	Budapest08	Budapest06	Budapest08	Budapest06	Budapest08	Budapest06	Budapest08	Budapest06	Budapest08
Budapest08	Budapest06	Budapest06	Budapest13	Budapest13	Budapest08	Budapest06	Budapest06	Budapest06	Budapest06	Budapest08	Budapest06	Budapest08	Budapest06	Budapest06	Budapest08	Budapest06	Budapest08	Budapest06	Budapest06	Budapest08	Budapest06	Budapest08	Budapest06	Budapest08	Budapest06	Budapest08	Budapest06	Budapest08	Budapest06
Budapest13	Budapest13	Budapest13	Budapest08	Budapest06	Budapest13	Budapest08	Budapest08	Budapest08	Budapest08	Budapest06	Budapest08	Budapest06	Budapest08	Budapest08	Budapest06	Budapest08	Budapest06	Budapest08	Budapest08	Budapest06	Budapest08	Budapest06	Budapest08	Budapest06	Budapest08	Budapest06	Budapest08	Budapest06	Budapest08
Budapest06	Budapest08	Budapest08	Budapest06	Budapest13	Budapest08	Budapest06	Budapest06	Budapest06	Budapest06	Budapest08	Budapest06	Budapest08	Budapest06	Budapest06	Budapest08	Budapest06	Budapest08	Budapest06	Budapest06	Budapest08	Budapest06	Budapest08	Budapest06	Budapest08	Budapest06	Budapest08	Budapest06	Budapest08	Budapest06
Budapest08	Budapest13	Budapest13	Budapest13	Budapest08	Budapest13	Budapest08	Budapest08	Budapest08	Budapest08	Budapest06	Budapest08	Budapest06	Budapest08	Budapest08	Budapest06	Budapest08	Budapest06	Budapest08	Budapest08	Budapest06	Budapest08	Budapest06	Budapest08	Budapest06	Budapest08	Budapest06	Budapest08	Budapest06	Budapest08
Budapest13	Budapest08	Budapest08	Budapest08	Budapest13	Budapest06	Budapest13	Budapest06	Budapest06	Budapest06	Budapest08	Budapest06	Budapest08	Budapest06	Budapest06	Budapest08	Budapest06	Budapest08	Budapest06	Budapest06	Budapest08	Budapest06	Budapest08	Budapest06	Budapest08	Budapest06	Budapest08	Budapest06	Budapest08	Budapest06
Budapest06	Budapest06	Budapest13	Budapest13	Budapest08	Budapest13	Budapest06	Budapest08	Budapest08	Budapest08	Budapest06	Budapest08	Budapest06	Budapest08	Budapest08	Budapest06	Budapest08	Budapest06	Budapest08	Budapest08	Budapest06	Budapest08	Budapest06	Budapest08	Budapest06	Budapest08	Budapest06	Budapest08	Budapest06	Budapest08
Budapest13	Budapest13	Budapest08	Budapest08	Budapest13	Budapest08	Budapest08	Budapest06	Budapest06	Budapest06	Budapest08	Budapest06	Budapest08	Budapest06	Budapest06	Budapest08	Budapest06	Budapest08	Budapest06	Budapest06	Budapest08	Budapest06	Budapest08	Budapest06	Budapest08	Budapest06	Budapest08	Budapest06	Budapest08	Budapest06
Budapest08	Budapest08	Budapest06	Budapest13	Budapest08	Budapest13	Budapest13	Budapest08	Budapest08	Budapest08	Budapest06	Budapest08	Budapest06	Budapest08	Budapest08	Budapest06	Budapest08	Budapest06	Budapest08	Budapest08	Budapest06	Budapest08	Budapest06	Budapest08	Budapest06	Budapest08	Budapest06	Budapest08	Budapest06	Budapest08
Budapest13	Budapest13	Budapest13	Budapest06	Budapest13	Budapest08	Budapest08	Budapest06	Budapest06	Budapest06	Budapest08	Budapest06	Budapest08	Budapest06	Budapest06	Budapest08	Budapest06	Budapest08	Budapest06	Budapest06	Budapest08	Budapest06	Budapest08	Budapest06	Budapest08	Budapest06	Budapest08	Budapest06	Budapest08	Budapest06
Budapest08	Budapest08	Budapest08	Budapest13	Budapest08	Budapest06	Budapest13	Budapest08	Budapest08	Budapest08	Budapest06	Budapest08	Budapest06	Budapest08	Budapest08	Budapest06	Budapest08	Budapest06	Budapest08	Budapest08	Budapest06	Budapest08	Budapest06	Budapest08	Budapest06	Budapest08	Budapest06	Budapest08	Budapest06	Budapest08
Budapest13	Budapest13	Budapest13	Budapest08	Budapest06	Budapest13	Budapest08	Budapest06	Budapest06	Budapest06	Budapest08	Budapest06	Budapest08	Budapest06	Budapest06	Budapest08	Budapest06	Budapest08	Budapest06	Budapest06	Budapest08	Budapest06	Budapest08	Budapest06	Budapest08	Budapest06	Budapest08	Budapest06	Budapest08	Budapest06
Budapest08	Budapest08	Budapest08	Budapest13	Budapest13	Budapest08	Budapest13	Budapest13	Budapest08	Budapest08	Budapest06	Budapest08	Budapest06	Budapest08	Budapest08	Budapest06	Budapest08	Budapest06	Budapest08	Budapest08	Budapest06	Budapest08	Budapest06	Budapest08	Budapest06	Budapest08	Budapest06	Budapest08	Budapest06	Budapest08
Budapest13	Budapest13	Budapest13	Budapest08	Budapest08	Budapest13	Budapest06	Budapest08	Budapest06	Budapest06	Budapest08	Budapest06	Budapest08	Budapest06	Budapest06	Budapest08	Budapest06	Budapest08	Budapest06	Budapest06	Budapest08	Budapest06	Budapest08	Budapest06	Budapest08	Budapest06	Budapest08	Budapest06	Budapest08	Budapest06
Budapest06	Budapest06	Budapest06	Budapest06	Budapest13	Budapest08	Budapest13	Budapest13	Budapest08	Budapest08	Budapest06	Budapest08	Budapest06	Budapest08	Budapest08	Budapest06	Budapest08	Budapest06	Budapest08	Budapest08	Budapest06	Budapest08	Budapest06	Budapest08	Budapest06	Budapest08	Budapest06	Budapest08	Budapest06	Budapest08
Budapest08	Budapest08	Budapest13	Budapest13	Budapest08	Budapest13	Budapest08	Budapest08	Budapest06	Budapest06	Budapest08	Budapest06	Budapest08	Budapest06	Budapest06	Budapest08	Budapest06	Budapest08	Budapest06	Budapest06	Budapest08	Budapest06	Budapest08	Budapest06	Budapest08	Budapest06	Budapest08	Budapest06	Budapest08	Budapest06
Budapest13	Budapest13	Budapest08	Budapest08	Budapest13	Budapest08	Budapest13	Budapest06	Budapest08	Budapest08	Budapest06	Budapest08	Budapest06	Budapest08	Budapest08	Budapest06	Budapest08	Budapest06	Budapest08	Budapest08	Budapest06	Budapest08	Budapest06	Budapest08	Budapest06	Budapest08	Budapest06	Budapest08	Budapest06	Budapest08
Budapest08	Budapest08	Budapest13	Budapest13	Budapest06	Budapest13	Budapest08	Budapest13	Budapest13	Budapest06	Budapest08	Budapest06	Budapest08	Budapest06	Budapest06	Budapest08	Budapest06	Budapest08	Budapest06	Budapest06	Budapest08	Budapest06	Budapest08	Budapest06	Budapest08	Budapest06	Budapest08	Budapest06	Budapest08	Budapest06
Budapest13	Budapest13	Budapest08	Budapest08	Budapest13	Budapest08	Budapest13	Budapest08	Budapest06	Budapest08	Budapest06	Budapest08	Budapest06	Budapest08	Budapest08	Budapest06	Budapest08	Budapest06	Budapest08	Budapest08	Budapest06	Budapest08	Budapest06	Budapest08	Budapest06	Budapest08	Budapest06	Budapest08	Budapest06	Budapest08
Budapest06	Budapest06	Budapest13	Budapest13	Budapest08	Budapest13	Budapest08	Budapest13	Budapest08	Budapest06	Budapest08	Budapest06	Budapest08	Budapest06	Budapest06	Budapest08	Budapest06	Budapest08	Budapest06	Budapest06	Budapest08	Budapest06	Budapest08	Budapest06	Budapest08	Budapest06	Budapest08	Budapest06	Budapest08	Budapest06
Budapest13	Budapest13	Budapest08	Budapest08	Budapest13	Budapest06	Budapest13	Budapest08	Budapest13	Budapest08	Budapest06	Budapest08	Budapest06	Budapest08	Budapest08	Budapest06	Budapest08	Budapest06	Budapest08	Budapest08	Budapest06	Budapest08	Budapest06	Budapest08	Budapest06	Budapest08	Budapest06	Budapest08	Budapest06	Budapest08
Budapest08	Budapest08	Budapest06	Budapest13	Budapest08	Budapest08	Budapest08	Budapest13	Budapest08	Budapest06	Budapest08	Budapest06	Budapest08	Budapest06	Budapest06	Budapest08	Budapest06	Budapest08	Budapest06	Budapest06	Budapest08	Budapest06	Budapest08	Budapest06	Budapest08	Budapest06	Budapest08	Budapest06	Budapest08	Budapest06
Budapest05	Budapest13	Budapest13	Budapest06	Budapest13	Budapest13	Budapest13	Budapest08	Budapest13	Budapest08	Budapest06	Budapest08	Budapest06	Budapest08	Budapest08	Budapest06	Budapest08	Budapest06	Budapest08	Budapest08	Budapest06	Budapest08	Budapest06	Budapest08	Budapest06	Budapest08	Budapest06	Budapest08	Budapest06	Budapest08
Budapest13	Budapest08	Budapest08	Budapest08	Budapest08	Budapest08	Budapest06	Budapest13	Budapest08	Budapest06	Budapest08	Budapest06	Budapest08	Budapest06	Budapest06	Budapest08	Budapest06	Budapest08	Budapest06	Budapest06	Budapest08	Budapest06	Budapest08	Budapest06	Budapest08	Budapest06	Budapest08	Budapest06	Budapest08	Budapest06
Budapest08	Budapest13	Budapest13	Budapest13	Budapest06	Budapest13	Budapest08	Budapest08	Budapest13	Budapest13	Budapest06	Budapest08	Budapest06	Budapest08	Budapest08	Budapest06	Budapest08	Budapest06	Budapest08	Budapest08	Budapest06	Budapest08	Budapest06	Budapest08	Budapest06	Budapest08	Budapest06	Budapest08	Budapest06	Budapest08
Budapest13	Budapest08	Budapest08	Budapest08	Budapest13	Budapest06	Budapest13	Budapest13	Budapest06	Budapest08	Budapest08	Budapest06	Budapest08	Budapest06	Budapest06	Budapest08	Budapest06	Budapest08	Budapest06	Budapest06	Budapest08	Budapest06	Budapest08	Budapest06	Budapest08	Budapest06	Budapest08	Budapest06	Budapest08	Budapest06
Budapest05	Budapest06	Budapest13	Budapest13	Budapest08	Budapest13	Budapest08	Budapest06	Budapest13	Budapest13	Budapest06	Budapest08	Budapest06	Budapest08	Budapest08	Budapest06	Budapest08	Budapest06	Budapest08	Budapest08	Budapest06	Budapest08	Budapest06	Budapest08	Budapest06	Budapest08	Budapest06	Budapest08	Budapest06	Budapest08
Budapest08	Budapest13	Budapest06	Budapest06	Budapest13	Budapest08	Budapest13	Budapest08	Budapest08	Budapest08	Budapest08	Budapest06	Budapest08	Budapest06	Budapest06	Budapest08	Budapest06	Budapest08	Budapest06	Budapest06	Budapest08	Budapest06	Budapest08	Budapest06	Budapest08	Budapest06	Budapest08	Budapest06	Budapest08	Budapest06
Budapest13	Budapest05	Budapest08	Budapest13	Budapest08	Budapest13	Budapest06	Budapest13	Budapest13	Budapest13	Budapest06	Budapest08	Budapest06	Budapest08	Budapest08	Budapest06	Budapest08	Budapest06	Budapest08	Budapest08	Budapest06	Budapest08	Budapest06	Budapest08	Budapest06	Budapest08	Budapest06	Budapest08	Budapest06	Budapest08
Budapest05	Budapest08	Budapest13	Budapest08	Budapest13	Budapest08	Budapest13	Budapest08	Budapest08	Budapest08	Budapest08	Budapest06	Budapest08	Budapest06	Budapest06	Budapest08	Budapest06	Budapest08	Budapest06	Budapest06	Budapest08	Budapest06	Budapest08	Budapest06	Budapest08	Budapest06	Budapest08	Budapest06	Budapest08	Budapest06
Budapest13	Budapest13	Budapest08	Budapest13	Budapest08	Budapest13	Budapest08	Budapest13	Budapest13	Budapest13	Budapest13	Budapest08	Budapest06	Budapest08	Budapest08	Budapest06	Budapest08	Budapest06	Budapest08	Budapest08	Budapest06	Budapest08	Budapest06	Budapest08	Budapest06	Budapest08	Budapest06	Budapest08	Budapest06	Budapest08
Budapest08	Budapest08	Budapest13	Budapest08	Budapest13	Budapest08	Budapest13	Budapest06	Budapest08	Budapest08	Budapest08	Budapest06	Budapest08	Budapest06	Budapest06	Budapest08	Budapest06	Budapest08	Budapest06	Budapest06	Budapest08	Budapest06	Budapest08	Budapest06	Budapest08	Budapest06	Budapest08	Budapest06	Budapest08	Budapest06
Budapest13	Budapest13	Budapest06	Budapest13	Budapest06	Budapest13	Budapest08	Budapest13	Budapest13	Budapest06	Budapest06	Budapest08	Budapest06	Budapest08	Budapest08	Budapest06	Budapest08	Budapest06	Budapest08	Budapest08	Budapest06	Budapest08	Budapest06	Budapest08	Budapest06	Budapest08	Budapest06	Budapest08	Budapest06	Budapest08
Budapest08	Budapest05	Budapest13	Budapest08	Budapest08	Budapest08	Budapest13	Budapest08	Budapest08	Budapest13	Budapest13	Budapest06	Budapest08	Budapest06	Budapest06	Budapest08	Budapest06	Budapest08	Budapest06	Budapest06	Budapest08	Budapest06	Budapest08	Budapest06	Budapest08	Budapest06	Budapest08	Budapest06	Budapest08	Budapest06
Budapest05	Budapest13	Budapest08	Budapest13	Budapest13	Budapest06	Budapest08	Budapest13	Budapest06	Budapest08	Budapest08	Budapest08	Budapest06	Budapest08	Budapest08	Budapest06	Budapest08	Budapest06	Budapest08	Budapest08	Budapest06	Budapest08	Budapest06	Budapest08	Budapest06	Budapest08	Budapest06	Budapest08	Budapest06	Budapest08
Budapest13	Budapest08	Budapest13	Budapest08	Budapest08	Budapest13	Budapest13	Budapest08	Budapest13	Budapest13	Budapest13	Budapest06	Budapest08	Budapest06	Budapest06	Budapest08	Budapest06	Budapest08	Budapest06	Budapest06	Budapest08	Budapest06	Budapest08	Budapest06	Budapest08	Budapest06	Budapest08	Budapest06	Budapest08	Budapest06
Budapest08	Budapest13	Budapest08	Budapest06	Budapest13	Budapest08	Budapest08	Budapest13	Budapest08	Budapest08	Budapest08	Budapest08	Budapest06	Budapest08	Budapest08	Budapest06	Budapest08	Budapest06	Budapest08	Budapest08	Budapest06	Budapest08	Budapest06	Budapest08	Budapest06	Budapest08	Budapest06	Budapest08	Budapest06	Budapest08
Budapest13	Budapest08	Budapest05	Budapest13	Budapest06	Budapest13	Budapest06	Budapest08	Budapest13	Budapest13	Budapest13	Budapest13	Budapest08	Budapest06	Budapest06	Budapest08	Budapest06	Budapest08	Budapest06	Budapest06	Budapest08	Budapest06	Budapest08	Budapest06	Budapest08	Budapest06	Budapest08	Budapest06	Budapest08	Budapest06
Budapest05	Budapest05	Budapest13	Budapest08	Budapest13	Budapest08	Budapest13	Budapest13	Budapest08	Budapest08	Budapest08	Budapest08	Budapest06	Budapest08	Budapest08	Budapest06	Budapest08	Budapest06	Budapest08	Budapest08	Budapest06	Budapest08	Budapest06	Budapest08	Budapest06	Budapest08	Budapest06	Budapest08	Budapest06	Budapest08
Budapest08	Budapest13	Budapest08	Budapest13	Budapest08	Budapest13	Budapest08	Budapest08	Budapest13	Budapest13	Budapest13	Budapest13	Budapest08	Budapest06	Budapest06	Budapest08	Budapest06	Budapest08	Budapest06	Budapest06	Budapest08	Budapest06	Budapest08	Budapest06	Budapest08	Budapest06	Budapest08	Budapest06	Budapest08	Budapest06
Budapest13	Budapest08	Budapest13	Budapest08	Budapest13	Budapest08	Budapest13	Budapest13	Budapest08	Budapest08	Budapest08	Budapest06	Budapest06	Budapest08	Budapest08	Budapest06	Budapest08	Budapest06	Budapest08	Budapest08	Budapest06	Budapest08	Budapest06	Budapest08	Budapest06	Budapest08	Budapest06	Budapest08	Budapest06	Budapest08
Budapest06	Budapest13	Budapest05	Budapest13	Budapest08	Budapest13	Budapest08	Budapest08	Budapest13	Budapest13	Budapest13	Budapest13	Budapest08	Budapest06	Budapest06	Budapest08	Budapest06	Budapest08	Budapest06	Budapest06	Budapest08	Budapest06	Budapest08	Budapest06	Budapest08	Budapest06	Budapest08	Budapest06	Budapest08	Budapest06
Budapest13	Budapest05	Budapest08	Budapest05	Budapest13	Budapest06	Budapest13	Budapest06	Budapest06	Budapest06	Budapest06	Budapest08	Budapest06	Budapest08	Budapest08	Budapest06	Budapest08	Budapest06	Budapest08	Budapest08	Budapest06	Budapest08	Budapest06	Budapest08	Budapest06	Budapest08	Budapest06	Budapest08	Budapest06	Budapest08
Budapest08	Budapest08	Budapest13	Budapest13	Budapest08	Budapest13	Budapest08	Budapest13	Budapest08	Budapest08	Budapest08	Budapest13	Budapest13	Budapest06	Budapest06	Budapest08	Budapest06	Budapest08	Budapest06	Budapest06	Budapest08	Budapest06	Budapest08	Budapest06	Budapest08	Budapest06	Budapest08	Budapest06	Budapest08	Budapest06
Budapest01	Budapest13	Budapest05	Budapest08	Budapest13	Budapest08	Budapest13	Budapest08	Budapest13	Budapest13	Budapest13	Budapest08	Budapest08	Budapest08	Budapest08	Budapest06	Budapest08	Budapest06	Budapest08	Budapest08	Budapest06	Budapest08	Budapest06	Budapest08	Budapest06	Budapest08	Budapest06	Budapest08	Budapest06	Budapest08
Budapest13	Budapest06	Budapest13	Budapest06	Budapest08	Budapest13	Budapest06	Budapest13	Budapest08	Budapest08	Budapest08	Budapest13	Budapest13	Budapest06	Budapest06	Budapest08	Budapest06	Budapest08	Budapest06	Budapest06	Budapest08	Budapest06	Budapest08	Budapest06	Budapest08	Budapest06	Budapest08	Budapest06	Budapest08	Budapest06
Budapest08	Budapest13	Budapest08	Budapest13	Budapest06	Budapest08	Budapest08	Budapest08	Budapest13	Budapest13	Budapest13	Budapest08	Budapest08	Budapest08	Budapest08	Budapest06	Budapest08	Budapest06	Budapest08	Budapest08	Budapest06	Budapest08	Budapest06	Budapest08	Budapest06	Budapest08	Budapest06	Budapest08	Budapest06	Budapest08
Budapest01	Budapest08	Budapest13	Budapest08	Budapest13	Budapest06	Budapest13	Budapest13	Budapest08	Budapest08	Budapest08	Budapest13	Budapest13	Budapest06	Budapest06	Budapest08	Budapest06	Budapest08	Budapest06	Budapest06	Budapest08	Budapest06	Budapest08	Budapest06	Budapest08	Budapest06	Budapest08	Budapest06	Budapest08	Budapest06
Budapest13	Budapest05	Budapest08	Budapest13	Budapest08	Budapest13	Budapest08	Budapest06	Budapest13	Budapest13	Budapest13	Budapest08	Budapest08	Budapest13	Budapest08	Budapest06	Budapest08	Budapest06	Budapest08	Budapest08	Budapest06	Budapest08	Budapest06	Budapest08	Budapest06	Budapest08	Budapest06	Budapest08	Budapest06	Budapest08
Budapest08	Budapest13	Budapest13	Budapest05	Budapest13	Budapest08	Budapest13	Budapest13	Budapest06	Budapest06	Budapest06	Budapest13	Budapest13	Budapest08	Budapest06	Budapest08	Budapest06	Budapest08	Budapest06	Budapest06	Budapest08	Budapest06	Budapest08	Budapest06	Budapest08	Budapest06	Budapest08	Budapest06	Budapest08	Budapest06
Budapest13	Budapest08	Budapest05	Budapest08	Budapest05	Budapest13	Budapest08	Budapest08	Budapest13	Budapest13	Budapest13	Budapest08	Budapest08	Budapest06	Budapest08	Budapest06	Budapest08	Budapest06	Budapest08	Budapest08	Budapest06	Budapest08	Budapest06	Budapest08	Budapest06	Budapest08	Budapest06	Budapest08	Budapest06	Budapest08
Budapest01	Budapest13	Budapest08	Budapest13	Budapest13	Budapest08	Budapest13	Budapest13	Budapest08	Budapest08	Budapest08	Budapest06	Budapest13	Budapest13	Budapest06	Budapest08	Budapest06	Budapest08	Budapest06	Budapest06	Budapest08	Budapest06	Budapest08	Budapest06	Budapest08	Budapest06	Budapest08	Budapest06	Budapest08	Budapest06
Budapest08	Budapest05	Budapest13	Budapest08	Budapest08	Budapest13	Budapest06	Budapest08	Budapest13	Budapest13	Budapest13	Budapest13	Budapest06	Budapest08	Budapest08	Budapest06	Budapest08	Budapest06	Budapest08	Budapest08	Budapest06	Budapest08	Budapest06	Budapest08	Budapest06	Budapest08	Budapest06	Budapest08	Budapest06	Budapest08
Budapest13	Budapest13	Budapest08	Budapest13	Budapest13	Budapest08	Budapest13	Budapest13	Budapest08	Budapest08	Budapest08	Budapest08	Budapest08	Budapest13	Budapest06	Budapest08	Budapest06	Budapest08	Budapest06	Budapest06	Budapest08	Budapest06	Budapest08	Budapest06	Budapest08	Budapest06	Budapest08	Budapest06	Budapest08	Budapest06
Budapest01	Budapest08	Budapest13	Budapest05	Budapest08	Budapest13	Budapest08	Budapest08	Budapest13	Budapest13	Budapest13	Budapest13	Budapest13	Budapest08	Budapest13	Budapest06	Budapest08	Budapest06	Budapest08	Budapest08	Budapest06	Budapest08	Budapest06	Budapest08	Budapest06	Budapest08	Budapest06	Budapest08	Budapest06	Budapest08
Budapest13	Budapest01	Budapest05	Budapest13	Budapest05	Budapest08	Budapest13	Budapest06	Budapest08	Budapest08	Budapest08	Budapest08	Budapest08	Budapest13	Budapest08	Budapest08	Budapest06	Budapest08	Budapest06	Budapest06	Budapest08	Budapest06	Budapest08	Budapest06	Budapest08	Budapest06	Budapest08	Budapest06	Budapest08	Budapest06
Budapest08	Budapest13	Budapest08	Budapest08	Budapest13	Budapest13	Budapest08	Budapest13	Budapest13	Budapest13	Budapest13	Budapest13	Budapest13	Budapest08	Budapest13	Budapest06	Budapest08	Budapest06	Budapest08	Budapest08	Budapest06	Budapest08	Budapest06	Budapest08	Budapest06	Budapest08	Budapest06	Budapest08	Budapest06	Budapest08
Budapest01	Budapest08	Budapest13	Budapest05	Budapest08	Budapest06	Budapest13	Budapest08	Budapest08	Budapest08	Budapest08	Budapest08	Budapest08	Budapest13	Budapest08	Budapest08	Budapest06	Budapest08	Budapest06	Budapest06	Budapest08	Budapest06	Budapest08	Budapest06	Budapest08	Budapest06	Budapest08	Budapest06	Budapest08	Budapest06
Budapest13	Budapest01	Budapest05	Budapest13	Budapest13	Budapest05	Budapest08	Budapest13	Budapest13	Budapest13	Budapest13	Budapest13	Budapest13	Budapest08	Budapest13	Budapest06	Budapest08	Budapest06	Budapest08	Budapest08	Budapest06	Budapest08	Budapest06	Budapest08	Budapest06	Budapest08	Budapest06	Budapest08	Budapest06	Budapest08
Budapest08	Budapest13	Budapest13	Budapest08	Budapest08	Budapest13	Budapest13	Budapest08	Budapest08	Budapest08	Budapest08	Budapest06	Budapest06	Budapest13	Budapest08	Budapest08	Budapest06	Budapest08	Budapest06	Budapest06	Budapest08	Budapest06	Budapest08	Budapest06	Budapest08	Budapest06	Budapest08	Budapest06	Budapest08	Budapest06
Budapest13	Budapest08	Budapest08	Budapest13	Budapest05	Budapest08	Budapest08	Budapest13	Budapest13	Budapest06	Budapest13	Budapest08	Budapest13	Budapest08	Budapest06	Budapest13	Budapest08	Budapest06	Budapest08	Budapest08	Budapest06	Budapest08	Budapest06	Budapest08	Budapest06	Budapest08	Budapest06	Budapest08	Budapest06	Budapest08
Budapest01	Budapest13	Budapest13	Budapest08	Budapest13	Budapest13	Budapest13	Budapest08	Budapest06	Budapest13	Budapest06	Budapest13	Budapest08	Budapest13	Budapest13	Budapest08	Budapest06	Budapest08	Budapest06	Budapest06	Budapest08	Budapest06	Budapest08	Budapest06	Budapest08	Budapest06	Budapest08	Budapest06	Budapest08	Budapest06
Budapest08	Budapest01	Budapest08	Budapest13	Budapest08	Budapest08	Budapest06	Budapest13	Budapest08	Budapest08	Budapest08	Budapest08	Budapest13	Budapest06	Budapest08	Budapest13	Budapest08	Budapest06	Budapest08	Budapest08	Budapest06	Budapest08	Budapest06	Budapest08	Budapest06	Budapest08	Budapest06	Budapest08	Budapest06	Budapest08
Budapest13	Budapest08	Budapest01	Budapest05	Budapest13	Budapest05	Budapest08	Budapest08	Budapest13	Budapest13	Budapest13	Budapest13	Budapest08	Budapest08	Budapest13	Budapest08	Budapest06	Budapest08	Budapest06	Budapest06	Budapest08	Budapest06	Budapest08	Budapest06	Budapest08	Budapest06	Budapest08	Budapest06	Budapest08	Budapest06
Budapest01	Budapest13	Budapest13	Budapest08	Budapest05	Budapest13	Budapest13	Budapest13	Budapest08	Budapest08	Budapest08	Budapest08	Budapest13	Budapest13	Budapest08	Budapest13	Budapest08	Budapest06	Budapest08	Budapest08	Budapest06	Budapest08	Budapest06	Budapest08	Budapest06	Budapest08	Budapest06	Budapest08	Budapest06	Budapest08
Budapest13	Budapest01	Budapest08	Budapest13	Budapest13	Budapest08	Budapest05	Budapest06	Budapest13	Budapest13	Budapest13	Budapest13	Budapest08	Budapest08	Budapest13	Budapest06	Budapest13	Budapest08	Budapest06	Budapest06	Budapest08	Budapest06	Budapest08	Budapest06	Budapest08	Budapest06	Budapest08	Budapest06	Budapest08	Budapest06
Budapest08	Budapest13	Budapest13	Budapest05	Budapest08	Budapest13	Budapest13	Budapest08	Budapest08	Budapest08	Budapest08	Budapest08	Budapest13	Budapest13	Budapest08	Budapest13	Budapest08	Budapest06	Budapest08	Budapest08	Budapest06	Budapest08	Budapest06	Budapest08	Budapest06	Budapest08	Budapest06	Budapest08	Budapest06	Budapest08
Budapest01	Budapest08	Budapest01	Budapest13	Budapest13	Budapest08	Budapest08	Budapest13	Budapest13	Budapest13	Budapest13	Budapest13	Budapest08	Budapest08	Budapest13	Budapest08	Budapest13	Budapest08	Budapest06	Budapest06	Budapest08	Budapest06	Budapest08	Budapest06	Budapest08	Budapest06	Budapest08	Budapest06	Budapest08	Budapest06
Budapest13	Budapest01	Budapest06	Budapest08	Budapest08	Budapest13	Budapest13	Budapest08	Budapest06	Budapest06	Budapest06	Budapest06	Budapest13	Budapest13	Budapest08	Budapest13	Budapest06	Budapest06	Budapest08	Budapest08	Budapest06	Budapest08	Budapest06	Budapest08	Budapest06	Budapest08	Budapest06	Budapest08	Budapest06	Budapest08
Budapest08	Budapest13	Budapest13	Budapest13	Budapest05	Budapest05	Budapest08	Budapest13	Budapest13	Budapest13	Budapest13	Budapest13	Budapest08	Budapest08	Budapest13	Budapest08	Budapest08	Budapest08	Budapest06	Budapest06	Budapest08	Budapest06	Budapest08	Budapest06	Budapest08	Budapest06	Budapest08	Budapest06	Budapest08	Budapest06
Budapest13	Budapest08	Budapest08	Budapest08	Budapest13	Budapest08	Budapest05	Budapest08	Budapest08	Budapest08	Budapest08	Budapest08	Budapest13	Budapest13	Budapest08	Budapest13	Budapest13	Budapest13	Budapest08	Budapest08	Budapest06	Budapest08	Budapest06	Budapest08	Budapest06	Budapest08	Budapest06	Budapest08	Budapest06	Budapest08
Budapest01	Budapest13	Budapest01	Budapest05	Budapest08	Budapest13	Budapest13	Budapest13	Budapest13	Budapest13	Budapest13	Budapest13	Budapest08	Budapest06	Budapest13	Budapest08	Budapest08	Budapest06	Budapest06	Budapest06	Budapest08	Budapest06	Budapest08	Budapest06	Budapest08	Budapest06	Budapest08	Budapest06	Budapest08	Budapest06
Budapest08	Budapest01	Budapest13	Budapest13	Budapest13	Budapest05	Budapest08	Budapest05	Budapest08	Budapest08	Budapest08	Budapest08	Budapest13	Budapest13	Budapest08	Budapest13	Budapest13	Budapest08	Budapest08	Budapest08	Budapest06	Budapest08	Budapest06	Budapest08	Budapest06	Budapest08	Budapest06	Budapest08	Budapest06	Budapest08
Budapest13	Budapest08	Budapest08	Budapest08	Budapest08	Budapest13	Budapest13	Budapest13	Budapest05	Budapest13	Budapest13	Budapest13	Budapest06	Budapest08	Budapest13	Budapest08	Budapest08	Budapest13	Budapest06	Budapest06	Budapest08	Budapest06	Budapest08	Budapest06	Budapest08	Budapest06	Budapest08	Budapest06	Budapest08	Budapest06
Budapest01	Budapest13	Budapest13	Budapest13	Budapest05	Budapest08	Budapest08	Budapest08	Budapest13	Budapest08	Budapest08	Budapest08	Budapest08	Budapest13	Budapest08	Budapest13	Budapest13	Budapest08	Budapest08	Budapest08	Budapest06	Budapest08	Budapest06	Budapest08	Budapest06	Budapest08	Budapest06	Budapest08	Budapest06	Budapest08
Budapest14	Budapest01	Budapest01	Budapest01	Budapest13	Budapest13	Budapest13	Budapest13	Budapest08	Budapest13	Budapest13	Budapest13	Budapest13	Budapest08	Budapest13	Budapest08	Budapest08	Budapest13	Budapest06	Budapest06	Budapest08	Budapest06	Budapest08	Budapest06	Budapest08	Budapest06	Budapest08	Budapest06	Budapest08	Budapest06
Budapest08	Budapest13	Budapest08	Budapest08	Budapest08	Budapest08	Budapest05	Budapest08	Budapest13	Budapest08	Budapest08	Budapest08	Budapest08	Budapest13	Budapest06	Budapest06	Budapest13	Budapest08	Budapest13	Budapest08	Budapest06	Budapest08	Budapest06	Budapest08	Budapest06	Budapest08	Budapest06	Budapest08	Budapest06	Budapest08
Budapest13	Budapest08	Budapest13	Budapest13	Budapest13	Budapest13	Budapest08	Budapest05	Budapest08	Budapest06	Budapest06	Budapest13	Budapest13	Budapest08	Budapest08	Budapest13	Budapest06	Budapest13	Budapest08	Budapest06	Budapest08	Budapest06	Budapest08	Budapest06	Budapest08	Budapest06	Budapest08	Budapest06	Budapest08	Budapest06
Budapest01	Budapest01	Budapest01	Budapest01	Budapest05	Budapest05	Budapest13	Budapest13	Budapest13	Budapest13	Budapest13	Budapest08	Budapest08	Budapest13	Budapest13	Budapest08	Budapest13	Budapest08	Budapest13	Budapest08	Budapest06	Budapest08	Budapest06	Budapest08	Budapest06	Budapest08	Budapest06	Budapest08	Budapest06	Budapest08
Budapest14	Budapest13	Budapest13	Budapest13	Budapest13	Budapest08	Budapest05	Budapest08	Budapest05	Budapest08	Budapest08	Budapest13	Budapest13	Budapest08	Budapest08	Budapest13	Budapest08	Budapest13	Budapest08	Budapest06	Budapest08	Budapest06	Budapest08	Budapest06	Budapest08	Budapest06	Budapest08	Budapest06	Budapest08	Budapest06
Budapest06	Budapest08	Budapest08	Budapest08	Budapest08	Budapest13	Budapest13	Budapest13	Budapest08	Budapest13	Budapest13	Budapest06	Budapest06	Budapest13	Budapest13	Budapest08	Budapest13	Budapest06	Budapest13	Budapest08	Budapest06	Budapest08	Budapest06	Budapest08	Budapest06	Budapest08	Budapest06	Budapest08	Budapest06	Budapest08
Budapest13	Budapest13	Budapest01	Budapest01	Budapest13	Budapest08	Budapest08	Budapest05	Budapest13	Budapest05	Budapest08	Budapest08	Budapest13	Budapest08	Budapest08	Budapest13	Budapest08	Budapest13	Budapest08	Budapest13	Budapest08	Budapest06	Budapest08	Budapest06	Budapest08	Budapest06	Budapest08	Budapest06	Budapest08	Budapest06
Budapest08	Budapest01	Budapest13	Budapest13	Budapest08	Budapest13	Budapest13	Budapest08	Budapest05	Budapest08	Budapest13	Budapest13	Budapest08	Budapest13	Budapest13	Budapest08	Budapest13	Budapest08	Budapest13	Budapest08	Budapest06	Budapest08	Budapest06	Budapest08	Budapest06	Budapest08	Budapest06	Budapest08	Budapest06	Budapest08
Budapest14	Budapest08	Budapest08	Budapest08	Budapest01	Budapest05	Budapest08	Budapest13	Budapest13	Budapest13	Budapest08	Budapest08	Budapest13	Budapest08	Budapest06	Budapest13	Budapest08	Budapest13	Budapest08	Budapest13	Budapest08	Budapest06	Budapest08	Budapest06	Budapest08	Budapest06	Budapest08	Budapest06	Budapest08	Budapest06
Budapest01	Budapest13	Budapest13	Budapest13	Budapest13	Budapest08	Budapest05	Budapest08	Budapest08	Budapest05	Budapest13	Budapest13	Budapest08	Budapest06	Budapest13	Budapest08	Budapest13	Budapest08	Budapest13	Budapest08	Budapest06	Budapest08	Budapest06	Budapest08	Budapest06	Budapest08	Budapest06	Budapest08	Budapest06	Budapest08
Budapest13	Budapest01	Budapest01	Budapest01	Budapest08	Budapest13	Budapest13	Budapest13	Budapest13	Budapest13	Budapest05	Budapest08	Budapest13	Budapest13	Budapest08	Budapest13	Budapest08	Budapest13	Budapest06	Budapest13	Budapest08	Budapest06	Budapest08	Budapest06	Budapest08	Budapest06	Budapest08	Budapest06	Budapest08	Budapest06
Budapest14	Budapest08	Budapest08	Budapest08	Budapest01	Budapest05	Budapest08	Budapest05	Budapest08	Budapest08	Budapest08	Budapest13	Budapest08	Budapest08	Budapest13	Budapest08	Budapest13	Budapest08	Budapest13	Budapest08	Budapest13	Budapest08	Budapest06	Budapest08	Budapest06	Budapest08	Budapest06	Budapest08	Budapest06	Budapest08
Budapest01	Budapest13	Budapest13	Budapest13	Budapest13	Budapest13	Budapest13	Budapest13	Budapest05	Budapest13	Budapest13	Budapest06	Budapest13	Budapest13	Budapest08	Budapest13	Budapest08	Budapest13	Budapest08	Budapest13	Budapest08	Budapest06	Budapest08	Budapest06	Budapest08	Budapest06	Budapest08	Budapest06	Budapest08	Budapest06
Budapest08	Budapest14	Budapest01	Budapest01	Budapest08	Budapest08	Budapest08	Budapest08	Budapest13	Budapest08	Budapest05	Budapest13	Budapest08	Budapest08	Budapest13	Budapest06	Budapest13	Budapest08	Budapest13	Budapest06	Budapest13	Budapest08	Budapest06	Budapest08	Budapest06	Budapest08	Budapest06	Budapest08	Budapest06	Budapest08
Budapest13	Budapest01	Budapest13	Budapest13	Budapest13	Budapest13	Budapest13	Budapest13	Budapest08	Budapest05	Budapest13	Budapest08	Budapest13	Budapest13	Budapest08	Budapest08	Budapest08	Budapest13	Budapest08	Budapest13	Budapest08	Budapest06	Budapest08	Budapest06	Budapest08	Budapest06	Budapest08	Budapest06	Budapest08	Budapest06
Budapest14	Budapest14	Budapest08	Budapest08	Budapest01	Budapest08	Budapest05	Budapest08	Budapest13	Budapest13	Budapest08	Budapest13	Budapest08	Budapest08	Budapest13	Budapest13	Budapest13	Budapest08	Budapest13	Budapest08	Budapest13	Budapest08	Budapest06	Budapest08	Budapest06	Budapest08	Budapest06	Budapest08	Budapest06	Budapest08
Budapest01	Budapest08	Budapest01	Budapest01	Budapest13	Budapest01	Budapest08	Budapest05	Budapest08	Budapest08	Budapest13	Budapest08	Budapest06	Budapest13	Budapest08	Budapest08	Budapest08	Budapest13	Budapest08	Budapest13	Budapest08	Budapest13	Budapest08	Budapest06	Budapest08	Budapest06	Budapest08	Budapest06	Budapest08	Budapest06
Budapest08	Budapest13	Budapest13	Budapest13	Budapest08	Budapest13	Budapest13	Budapest13	Budapest13	Budapest13	Budapest08	Budapest05	Budapest13	Budapest06	Budapest13	Budapest13	Budapest06	Budapest08	Budapest13	Budapest08	Budapest13	Budapest08	Budapest06	Budapest08	Budapest06	Budapest08	Budapest06	Budapest08	Budapest06	Budapest08
Budapest14	Budapest01	Budapest08	Budapest08	Budapest01	Budapest08	Budapest05	Budapest08	Budapest05	Budapest08	Budapest13	Budapest13	Budapest08	Budapest13	Budapest08	Budapest08	Budapest13	Budapest06	Budapest08	Budapest13	Budapest06	Budapest13	Budapest08	Budapest06	Budapest08	Budapest06	Budapest08	Budapest06	Budapest08	Budapest06
Budapest11	Budapest14	Budapest13	Budapest13	Budapest13	Budapest13	Budapest13	Budapest13	Budapest08	Budapest13	Budapest08	Budapest08	Budapest13	Budapest08	Budapest13	Budapest13	Budapest08	Budapest13	Budapest13	Budapest08	Budapest13	Budapest08	Budapest06	Budapest08	Budapest06	Budapest08	Budapest06	Budapest08	Budapest06	Budapest08
Budapest13	Budapest13	Budapest01	Budapest01	Budapest08	Budapest01	Budapest08	Budapest08	Budapest13	Budapest05	Budapest05	Budapest13	Budapest08	Budapest13	Budapest08	Budapest08	Budapest13	Budapest08	Budapest08	Budapest13	Budapest08	Budapest13	Budapest13	Budapest06	Budapest08	Budapest06	Budapest08	Budapest06	Budapest08	Budapest06
Budapest01	Budapest08	Budapest08	Budapest08	Budapest01	Budapest08	Budapest13	Budapest13	Budapest05	Budapest08	Budapest13	Budapest05	Budapest13	Budapest08	Budapest06	Budapest13	Budapest08	Budapest13	Budapest06	Budapest08	Budapest13	Budapest06	Budapest08	Budapest08	Budapest06	Budapest08	Budapest06	Budapest08	Budapest06	Budapest08
Budapest14	Budapest01	Budapest13	Budapest13	Budapest13	Budapest13	Budapest08	Budapest05	Budapest13	Budapest13	Budapest08	Budapest08	Budapest05	Budapest13	Budapest13	Budapest06	Budapest13	Budapest08	Budapest13	Budapest13	Budapest08	Budapest13	Budapest13	Budapest06	Budapest08	Budapest06	Budapest08	Budapest06	Budapest08	Budapest06
Budapest11	Budapest14	Budapest14	Budapest01	Budapest08	Budapest01	Budapest13	Budapest13	Budapest08	Budapest05	Budapest13	Budapest13	Budapest08	Budapest08	Budapest08	Budapest13	Budapest08	Budapest13	Budapest08	Budapest08	Budapest13	Budapest08	Budapest08	Budapest08	Budapest06	Budapest08	Budapest06	Budapest08	Budapest06	Budapest08
Budapest13	Budapest13	Budapest01	Budapest08	Budapest13	Budapest13	Budapest01	Budapest08	Budapest13	Budapest13	Budapest05	Budapest08	Budapest13	Budapest13	Budapest13	Budapest08	Budapest13	Budapest08	Budapest13	Budapest13	Budapest08	Budapest13	Budapest13	Budapest06	Budapest08	Budapest06	Budapest08	Budapest06	Budapest08	Budapest06
Budapest11	Budapest08	Budapest08	Budapest13	Budapest01	Budapest08	Budapest08	Budapest05	Budapest08	Budapest08	Budapest13	Budapest13	Budapest05	Budapest08	Budapest08	Budapest13	Budapest06	Budapest13	Budapest08	Budapest08	Budapest13	Budapest08	Budapest08	Budapest13	Budapest06	Budapest08	Budapest06	Budapest08	Budapest06	Budapest08
Budapest14	Budapest01	Budapest13	Budapest01	Budapest08	Budapest01	Budapest13	Budapest13	Budapest13	Budapest13	Budapest08	Budapest05	Budapest13	Budapest05	Budapest13	Budapest08	Budapest13	Budapest08	Budapest13	Budapest06	Budapest08	Budapest13	Budapest13	Budapest08	Budapest08	Budapest06	Budapest08	Budapest06	Budapest08	Budapest06
Budapest08	Budapest14	Budapest14	Budapest13	Budapest13	Budapest13	Budapest01	Budapest08	Budapest05	Budapest08	Budapest13	Budapest13	Budapest08	Budapest13	Budapest08	Budapest13	Budapest08	Budapest13	Budapest08	Budapest13	Budapest13	Budapest08	Budapest08	Budapest13	Budapest06	Budapest08	Budapest06	Budapest08	Budapest06	Budapest08
Budapest13	Budapest13	Budapest01	Budapest08	Budapest01	Budapest08	Budapest08	Budapest13	Budapest08	Budapest13	Budapest08	Budapest08	Budapest13	Budapest08	Budapest13	Budapest08	Budapest13	Budapest08	Budapest13	Budapest08	Budapest08	Budapest13	Budapest13	Budapest08	Budapest08	Budapest06	Budapest08	Budapest06	Budapest08	Budapest06
Budapest01	Budapest01	Budapest14	Budapest13	Budapest13	Budapest13	Budapest13	Budapest08	Budapest13	Budapest08	Budapest05	Budapest13	Budapest08	Budapest13	Budapest08	Budapest13	Budapest08	Budapest13	Budapest08	Budapest13	Budapest13	Budapest08	Budapest08	Budapest13	Budapest13	Budapest08	Budapest06	Budapest08	Budapest06	Budapest08
Budapest14	Budapest14	Budapest08	Budapest08	Budapest08	Budapest01	Budapest01	Budapest13	Budapest08	Budapest05	Budapest13	Budapest08	Budapest13	Budapest08	Budapest13	Budapest08	Budapest13	Budapest06	Budapest13	Budapest08	Budapest08	Budapest13	Budapest06	Budapest08	Budapest08	Budapest06	Budapest08	Budapest06	Budapest08	Budapest06
Budapest11	Budapest08	Budapest13	Budapest01	Budapest13	Budapest08	Budapest13	Budapest05	Budapest13	Budapest13	Budapest08	Budapest13	Budapest08	Budapest13	Budapest05	Budapest13	Budapest08	Budapest08	Budapest08	Budapest13	Budapest13	Budapest08	Budapest13	Budapest13	Budapest06	Budapest08	Budapest06	Budapest08	Budapest06	Budapest08
Budapest13	Budapest13	Budapest01	Budapest13	Budapest01	Budapest13	Budapest08	Budapest08	Budapest05	Budapest08	Budapest13	Budapest05	Budapest05	Budapest05	Budapest08	Budapest08	Budapest13	Budapest13	Budapest13	Budapest08	Budapest08	Budapest13	Budapest08	Budapest08	Budapest13	Budapest06	Budapest08	Budapest06	Budapest08	Budapest06
Budapest11	Budapest14	Budapest14	Budapest14	Budapest08	Budapest01	Budapest13	Budapest13	Budapest13	Budapest13	Budapest08	Budapest08	Budapest13	Budapest08	Budapest13	Budapest13	Budapest08	Budapest08	Budapest08	Budapest13	Budapest06	Budapest08	Budapest13	Budapest13	Budapest08	Budapest08	Budapest06	Budapest08	Budapest06	Budapest08
Budapest14	Budapest01	Budapest01	Budapest01	Budapest13	Budapest13	Budapest01	Budapest01	Budapest08	Budapest05	Budapest13	Budapest13	Budapest08	Budapest13	Budapest05	Budapest08	Budapest13	Budapest13	Budapest13	Budapest08	Budapest13	Budapest13	Budapest08	Budapest08	Budapest13	Budapest13	Budapest08	Budapest06	Budapest08	Budapest06
Budapest01	Budapest08	Budapest13	Budapest08	Budapest01	Budapest08	Budapest08	Budapest13	Budapest13	Budapest13	Budapest05	Budapest08	Budapest13	Budapest05	Budapest13	Budapest05	Budapest08	Budapest08	Budapest06	Budapest13	Budapest08	Budapest08	Budapest13	Budapest13	Budapest08	Budapest08	Budapest06	Budapest08	Budapest06	Budapest08
Budapest13	Budapest13	Budapest08	Budapest14	Budapest08	Budapest13	Budapest13	Budapest08	Budapest08	Budapest08	Budapest08	Budapest13	Budapest05	Budapest13	Budapest08	Budapest13	Budapest06	Budapest13	Budapest08	Budapest08	Budapest13	Budapest13	Budapest08	Budapest08	Budapest13	Budapest13	Budapest08	Budapest06	Budapest08	Budapest06
Budapest08	Budapest14	Budapest14	Budapest13	Budapest13	Budapest01	Budapest08	Budapest01	Budapest05	Budapest13	Budapest13	Budapest05	Budapest13	Budapest08	Budapest13	Budapest08	Budapest13	Budapest08	Budapest13	Budapest13	Budapest08	Budapest08	Budapest13	Budapest13	Budapest08	Budapest06	Budapest06	Budapest08	Budapest06	Budapest08
Budapest11	Budapest01	Budapest01	Budapest01	Budapest01	Budapest08	Budapest01	Budapest13	Budapest13	Budapest08	Budapest08	Budapest13	Budapest08	Budapest13	Budapest08	Budapest13	Budapest08	Budapest13	Budapest08	Budapest08	Budapest13	Budapest13	Budapest08	Budapest06	Budapest13	Budapest13	Budapest08	Budapest06	Budapest08	Budapest06
Budapest14	Budapest08	Budapest13	Budapest14	Budapest13	Budapest13	Budapest13	Budapest08	Budapest08	Budapest05	Budapest13	Budapest08	Budapest13	Budapest08	Budapest13	Budapest08	Budapest13	Budapest06	Budapest13	Budapest13	Budapest08	Budapest06	Budapest13	Budapest08	Budapest08	Budapest08	Budapest13	Budapest08	Budapest06	Budapest08
Budapest13	Budapest13	Budapest14	Budapest08	Budapest08	Budapest01	Budapest08	Budapest13	Budapest13	Budapest13	Budapest05	Budapest13	Budapest08	Budapest13	Budapest08	Budapest13	Budapest08	Budapest13	Budapest08	Budapest06	Budapest13	Budapest08	Budapest08	Budapest13	Budapest13	Budapest13	Budapest06	Budapest06	Budapest08	Budapest06
Budapest11	Budapest14	Budapest08	Budapest13	Budapest14	Budapest08	Budapest13	Budapest01	Budapest01	Budapest08	Budapest13	Budapest08	Budapest05	Budapest08	Budapest05	Budapest05	Budapest13	Budapest08	Budapest13	Budapest08	Budapest08	Budapest13	Budapest13	Budapest08	Budapest08	Budapest08	Budapest13	Budapest08	Budapest06	Budapest08
Budapest14	Budapest11	Budapest01	Budapest01	Budapest01	Budapest13	Budapest01	Budapest08	Budapest08	Budapest13	Budapest08	Budapest05	Budapest13	Budapest05	Budapest13	Budapest13	Budapest05	Budapest13	Budapest08	Budapest13	Budapest13	Budapest08	Budapest08	Budapest13	Budapest13	Budapest13	Budapest08	Budapest06	Budapest08	Budapest06
Budapest01	Budapest01	Budapest13	Budapest14	Budapest13	Budapest01	Budapest13	Budapest13	Budapest13	Budapest08	Budapest13	Budapest13	Budapest08	Budapest13	Budapest08	Budapest08	Budapest08	Budapest08	Budapest13	Budapest08	Budapest08	Budapest13	Budapest13	Budapest08	Budapest06	Budapest08	Budapest13	Budapest13	Budapest06	Budapest08
Budapest07	Budapest14	Budapest14	Budapest08	Budapest08	Budapest13	Budapest08	Budapest01	Budapest01	Budapest13	Budapest08	Budapest08	Budapest13	Budapest08	Budapest13	Budapest05	Budapest13	Budapest13	Budapest06	Budapest13	Budapest13	Budapest08	Budapest06	Budapest13	Budapest13	Budapest13	Budapest08	Budapest08	Budapest08	Budapest06
Budapest11	Budapest13	Budapest08	Budapest13	Budapest14	Budapest08	Budapest01	Budapest13	Budapest13	Budapest05	Budapest05	Budapest13	Budapest08	Budapest13	Budapest05	Budapest13	Budapest08	Budapest08	Budapest13	Budapest08	Budapest06	Budapest13	Budapest08	Budapest08	Budapest08	Budapest08	Budapest13	Budapest13	Budapest06	Budapest08
Budapest13	Budapest11	Budapest13	Budapest01	Budapest01	Budapest13	Budapest13	Budapest08	Budapest08	Budapest08	Budapest13	Budapest08	Budapest13	Budapest05	Budapest13	Budapest08	Budapest13	Budapest13	Budapest08	Budapest13	Budapest13	Budapest08	Budapest13	Budapest13	Budapest13	Budapest13	Budapest08	Budapest08	Budapest08	Budapest06
Budapest14	Budapest14	Budapest01	Budapest14	Budapest13	Budapest08	Budapest08	Budapest01	Budapest01	Budapest13	Budapest08	Budapest05	Budapest05	Budapest08	Budapest08	Budapest13	Budapest05	Budapest05	Budapest13	Budapest08	Budapest08	Budapest13	Budapest08	Budapest08	Budapest08	Budapest08	Budapest13	Budapest13	Budapest13	Budapest08
Budapest08	Budapest01	Budapest14	Budapest01	Budapest08	Budapest01	Budapest01	Budapest13	Budapest13	Budapest01	Budapest13	Budapest13	Budapest08	Budapest13	Budapest13	Budapest08	Budapest13	Budapest08	Budapest08	Budapest13	Budapest13	Budapest08	Budapest13	Budapest13	Budapest13	Budapest06	Budapest08	Budapest08	Budapest06	Budapest06
Budapest11	Budapest11	Budapest08	Budapest13	Budapest14	Budapest13	Budapest13	Budapest08	Budapest08	Budapest13	Budapest05	Budapest08	Budapest13	Budapest08	Budapest08	Budapest13	Budapest08	Budapest13	Budapest13	Budapest06	Budapest08	Budapest13	Budapest08	Budapest06	Budapest08	Budapest13	Budapest13	Budapest13	Budapest08	Budapest08
Budapest13	Budapest13	Budapest13	Budapest14	Budapest01	Budapest14	Budapest08	Budapest13	Budapest13	Budapest08	Budapest08	Budapest13	Budapest08	Budapest13	Budapest05	Budapest08	Budapest13	Budapest08	Budapest08	Budapest13	Budapest13	Budapest06	Budapest13	Budapest13	Budapest13	Budapest08	Budapest08	Budapest08	Budapest13	Budapest06
Budapest14	Budapest08	Budapest01	Budapest08	Budapest13	Budapest01	Budapest13	Budapest01	Budapest01	Budapest01	Budapest13	Budapest05	Budapest13	Budapest05	Budapest13	Budapest13	Budapest08	Budapest13	Budapest05	Budapest08	Budapest08	Budapest13	Budapest08	Budapest08	Budapest08	Budapest13	Budapest13	Budapest13	Budapest08	Budapest08
Budapest01	Budapest14	Budapest14	Budapest13	Budapest14	Budapest08	Budapest01	Budapest08	Budapest07	Budapest13	Budapest08	Budapest13	Budapest05	Budapest13	Budapest08	Budapest05	Budapest05	Budapest05	Budapest13	Budapest13	Budapest13	Budapest08	Budapest13	Budapest13	Budapest13	Budapest08	Budapest08	Budapest08	Budapest13	Budapest13
Budapest11	Budapest11	Budapest01	Budapest01	Budapest01	Budapest13	Budapest13	Budapest13	Budapest08	Budapest08	Budapest13	Budapest08	Budapest13	Budapest08	Budapest13	Budapest08	Budapest13	Budapest13	Budapest08	Budapest08	Budapest08	Budapest13	Budapest08	Budapest08	Budapest08	Budapest13	Budapest13	Budapest13	Budapest08	Budapest06
Budapest14	Budapest13	Budapest14	Budapest14	Budapest08	Budapest14	Budapest08	Budapest01	Budapest13	Budapest13	Budapest01	Budapest13	Budapest08	Budapest13	Budapest08	Budapest13	Budapest08	Budapest08	Budapest13	Budapest13	Budapest06	Budapest08	Budapest13	Budapest13	Budapest13	Budapest08	Budapest08	Budapest06	Budapest13	Budapest13
Budapest13	Budapest07	Budapest13	Budapest08	Budapest13	Budapest01	Budapest01	Budapest08	Budapest01	Budapest01	Budapest13	Budapest08	Budapest13	Budapest08	Budapest13	Budapest05	Budapest13	Budapest13	Budapest05	Budapest05	Budapest13	Budapest13	Budapest06	Budapest08	Budapest08	Budapest13	Budapest13	Budapest08	Budapest08	Budapest08
Budapest11	Budapest11	Budapest08	Budapest14	Budapest14	Budapest08	Budapest13	Budapest13	Budapest13	Budapest08	Budapest08	Budapest05	Budapest08	Budapest13	Budapest05	Budapest13	Budapest08	Budapest08	Budapest13	Budapest08	Budapest08	Budapest08	Budapest13	Budapest13	Budapest06	Budapest08	Budapest08	Budapest13	Budapest13	Budapest13
Budapest07	Budapest14	Budapest01	Budapest01	Budapest01	Budapest14	Budapest08	Budapest01	Budapest08	Budapest13	Budapest01	Budapest13	Budapest05	Budapest05	Budapest08	Budapest08	Budapest13	Budapest05	Budapest08	Budapest13	Budapest13	Budapest13	Budapest08	Budapest08	Budapest13	Budapest13	Budapest13	Budapest08	Budapest08	Budapest08
Budapest14	Budapest01	Budapest14	Budapest13	Budapest14	Budapest13	Budapest14	Budapest13	Budapest13	Budapest01	Budapest13	Budapest08	Budapest13	Budapest08	Budapest13	Budapest13	Budapest05	Budapest13	Budapest13	Budapest08	Budapest08	Budapest08	Budapest13	Budapest13	Budapest08	Budapest08	Budapest08	Budapest13	Budapest13	Budapest13
Budapest01	Budapest13	Budapest13	Budapest08	Budapest08	Budapest01	Budapest01	Budapest08	Budapest01	Budapest07	Budapest07	Budapest13	Budapest08	Budapest13	Budapest08	Budapest08	Budapest08	Budapest08	Budapest08	Budapest13	Budapest13	Budapest13	Budapest08	Budapest08	Budapest13	Budapest13	Budapest13	Budapest08	Budapest08	Budapest08
Budapest13	Budapest14	Budapest08	Budapest14	Budapest13	Budapest14	Budapest13	Budapest13	Budapest08	Budapest13	Budapest08	Budapest01	Budapest13	Budapest08	Budapest13	Budapest13	Budapest13	Budapest13	Budapest05	Budapest05	Budapest05	Budapest08	Budapest13	Budapest13	Budapest08	Budapest08	Budapest08	Budapest13	Budapest13	Budapest13
Budapest11	Budapest11	Budapest14	Budapest01	Budapest01	Budapest08	Budapest14	Budapest01	Budapest13	Budapest08	Budapest13	Budapest08	Budapest08	Budapest13	Budapest05	Budapest08	Budapest08	Budapest08	Budapest13	Budapest13	Budapest08	Budapest05	Budapest08	Budapest08	Budapest13	Budapest13	Budapest13	Budapest08	Budapest06	Budapest08
Budapest14	Budapest08	Budapest01	Budapest13	Budapest14	Budapest13	Budapest01	Budapest08	Budapest01	Budapest01	Budapest01	Budapest13	Budapest13	Budapest05	Budapest13	Budapest05	Budapest13	Budapest13	Budapest08	Budapest08	Budapest13	Budapest13	Budapest13	Budapest13	Budapest08	Budapest08	Budapest06	Budapest13	Budapest13	Budapest13
Budapest08	Budapest13	Budapest11	Budapest14	Budapest13	Budapest01	Budapest08	Budapest13	Budapest07	Budapest13	Budapest13	Budapest01	Budapest05	Budapest08	Budapest08	Budapest13	Budapest05	Budapest05	Budapest13	Budapest13	Budapest08	Budapest08	Budapest08	Budapest08	Budapest13	Budapest13	Budapest08	Budapest08	Budapest08	Budapest08
Budapest11	Budapest11	Budapest13	Budapest01	Budapest08	Budapest14	Budapest13	Budapest01	Budapest13	Budapest08	Budapest08	Budapest13	Budapest07	Budapest13	Budapest13	Budapest08	Budapest13	Budapest08	Budapest08	Budapest08	Budapest13	Budapest13	Budapest13	Budapest06	Budapest08	Budapest08	Budapest13	Budapest13	Budapest13	Budapest13
Budapest13	Budapest14	Budapest14	Budapest08	Budapest01	Budapest01	Budapest14	Budapest14	Budapest08	Budapest13	Budapest01	Budapest08	Budapest13	Budapest07	Budapest08	Budapest13	Budapest08	Budapest13	Budapest13	Budapest05	Budapest05	Budapest08	Budapest05	Budapest13	Budapest13	Budapest13	Budapest08	Budapest08	Budapest08	Budapest08
Budapest14	Budapest01	Budapest11	Budapest13	Budapest14	Budapest13	Budapest01	Budapest08	Budapest01	Budapest01	Budapest13	Budapest07	Budapest08	Budapest13	Budapest05	Budapest05	Budapest13	Budapest05	Budapest08	Budapest13	Budapest13	Budapest13	Budapest08	Budapest08	Budapest08	Budapest08	Budapest13	Budapest13	Budapest13	Budapest13
Budapest01	Budapest14	Budapest07	Budapest14	Budapest13	Budapest14	Budapest14	Budapest13	Budapest13	Budapest07	Budapest08	Budapest13	Budapest01	Budapest08	Budapest13	Budapest08	Budapest08	Budapest13	Budapest13	Budapest08	Budapest08	Budapest05	Budapest13	Budapest13	Budapest13	Budapest13	Budapest08	Budapest06	Budapest08	Budapest08
Budapest11	Budapest11	Budapest13	Budapest01	Budapest01	Budapest08	Budapest08	Budapest01	Budapest08	Budapest13	Budapest13	Budapest01	Budapest13	Budapest13	Budapest08	Budapest13	Budapest13	Budapest08	Budapest05	Budapest13	Budapest13	Budapest08	Budapest08	Budapest08	Budapest08	Budapest06	Budapest13	Budapest13	Budapest13	Budapest13
Budapest13	Budapest13	Budapest11	Budapest13	Budapest14	Budapest01	Budapest13	Budapest14	Budapest13	Budapest08	Budapest01	Budapest08	Budapest08	Budapest05	Budapest13	Budapest08	Budapest05	Budapest13	Budapest08	Budapest08	Budapest08	Budapest13	Budapest13	Budapest13	Budapest13	Budapest08	Budapest08	Budapest08	Budapest08	Budapest08
Budapest14	Budapest07	Budapest14	Budapest08	Budapest08	Budapest14	Budapest01	Budapest08	Budapest01	Budapest01	Budapest07	Budapest13	Budapest01	Budapest08	Budapest07	Budapest13	Budapest08	Budapest08	Budapest13	Budapest13	Budapest05	Budapest08	Budapest05	Budapest05	Budapest08	Budapest13	Budapest13	Budapest13	Budapest13	Budapest13
Budapest08	Budapest11	Budapest01	Budapest14	Budapest13	Budapest13	Budapest14	Budapest13	Budapest08	Budapest13	Budapest13	Budapest01	Budapest13	Budapest13	Budapest08	Budapest05	Budapest13	Budapest13	Budapest05	Budapest05	Budapest13	Budapest13	Budapest13	Budapest08	Budapest13	Budapest08	Budapest08	Budapest08	Budapest08	Budapest08
Budapest11	Budapest14	Budapest14	Budapest01	Budapest01	Budapest08	Budapest08	Budapest14	Budapest13	Budapest08	Budapest08	Budapest13	Budapest08	Budapest01	Budapest13	Budapest13	Budapest08	Budapest08	Budapest13	Budapest08	Budapest08	Budapest05	Budapest08	Budapest13	Budapest05	Budapest13	Budapest13	Budapest13	Budapest13	Budapest13
Budapest13	Budapest13	Budapest08	Budapest07	Budapest14	Budapest01	Budapest13	Budapest01	Budapest07	Budapest13	Budapest01	Budapest08	Budapest13	Budapest08	Budapest05	Budapest08	Budapest13	Budapest05	Budapest08	Budapest13	Budapest13	Budapest13	Budapest13	Budapest05	Budapest08	Budapest08	Budapest06	Budapest08	Budapest08	Budapest08
Budapest07	Budapest01	Budapest13	Budapest14	Budapest07	Budapest14	Budapest01	Budapest13	Budapest01	Budapest01	Budapest13	Budapest13	Budapest01	Budapest13	Budapest13	Budapest07	Budapest05	Budapest13	Budapest13	Budapest08	Budapest08	Budapest08	Budapest08	Budapest13	Budapest13	Budapest13	Budapest13	Budapest13	Budapest13	Budapest06
Budapest14	Budapest11	Budapest11	Budapest13	Budapest08	Budapest13	Budapest14	Budapest08	Budapest14	Budapest08	Budapest08	Budapest01	Budapest13	Budapest01	Budapest08	Budapest13	Budapest13	Budapest08	Budapest08	Budapest13	Budapest13	Budapest13	Budapest05	Budapest08	Budapest05	Budapest05	Budapest08	Budapest08	Budapest08	Budapest13
Budapest11	Budapest14	Budapest14	Budapest01	Budapest13	Budapest08	Budapest13	Budapest14	Budapest13	Budapest13	Budapest01	Budapest08	Budapest08	Budapest13	Budapest13	Budapest08	Budapest08	Budapest13	Budapest13	Budapest05	Budapest05	Budapest08	Budapest13	Budapest13	Budapest13	Budapest13	Budapest13	Budapest13	Budapest13	Budapest08
Budapest01	Budapest08	Budapest11	Budapest08	Budapest14	Budapest14	Budapest01	Budapest01	Budapest08	Budapest01	Budapest13	Budapest13	Budapest01	Budapest08	Budapest01	Budapest13	Budapest13	Budapest08	Budapest08	Budapest13	Budapest08	Budapest05	Budapest08	Budapest08	Budapest08	Budapest08	Budapest08	Budapest08	Budapest08	Budapest13
Budapest13	Budapest13	Budapest13	Budapest14	Budapest01	Budapest01	Budapest14	Budapest14	Budapest01	Budapest13	Budapest08	Budapest07	Budapest13	Budapest13	Budapest08	Budapest05	Budapest08	Budapest13	Budapest05	Budapest08	Budapest13	Budapest13	Budapest13	Budapest13	Budapest13	Budapest13	Budapest05	Budapest13	Budapest06	Budapest08
Budapest14	Budapest11	Budapest01	Budapest13	Budapest14	Budapest13	Budapest08	Budapest01	Budapest14	Budapest08	Budapest13	Budapest01	Budapest07	Budapest01	Budapest13	Budapest08	Budapest05	Budapest05	Budapest13	Budapest13	Budapest08	Budapest08	Budapest08	Budapest08	Budapest08	Budapest08	Budapest13	Budapest08	Budapest13	Budapest13
Budapest11	Budapest14	Budapest14	Budapest01	Budapest01	Budapest01	Budapest13	Budapest13	Budapest13	Budapest07	Budapest01	Budapest13	Budapest08	Budapest07	Budapest01	Budapest13	Budapest13	Budapest08	Budapest08	Budapest08	Budapest13	Budapest13	Budapest13	Budapest13	Budapest13	Budapest05	Budapest08	Budapest05	Budapest08	Budapest08
Budapest03	Budapest07	Budapest11	Budapest14	Budapest13	Budapest14	Budapest01	Budapest08	Budapest01	Budapest13	Budapest07	Budapest08	Budapest13	Budapest08	Budapest07	Budapest01	Budapest08	Budapest13	Budapest13	Budapest05	Budapest05	Budapest08	Budapest05	Budapest05	Budapest08	Budapest13	Budapest13	Budapest13	Budapest13	Budapest13
Budapest08	Budapest11	Budapest13	Budapest11	Budapest08	Budapest08	Budapest14	Budapest14	Budapest14	Budapest01	Budapest13	Budapest01	Budapest01	Budapest13	Budapest13	Budapest13	Budapest13	Budapest05	Budapest05	Budapest13	Budapest13	Budapest13	Budapest08	Budapest08	Budapest05	Budapest08	Budapest08	Budapest08	Budapest08	Budapest08
Budapest14	Budapest13	Budapest07	Budapest13	Budapest14	Budapest13	Budapest08	Budapest01	Budapest08	Budapest14	Budapest08	Budapest13	Budapest13	Budapest01	Budapest08	Budapest08	Budapest07	Budapest13	Budapest08	Budapest08	Budapest08	Budapest05	Budapest13	Budapest13	Budapest13	Budapest13	Budapest13	Budapest13	Budapest13	Budapest13
Budapest03	Budapest01	Budapest11	Budapest08	Budapest01	Budapest14	Budapest13	Budapest13	Budapest13	Budapest08	Budapest01	Budapest08	Budapest08	Budapest13	Budapest13	Budapest07	Budapest08	Budapest08	Budapest13	Budapest13	Budapest13	Budapest13	Budapest08	Budapest08	Budapest08	Budapest08	Budapest05	Budapest08	Budapest05	Budapest08
Budapest11	Budapest14	Budapest14	Budapest14	Budapest13	Budapest01	Budapest01	Budapest14	Budapest01	Budapest13	Budapest13	Budapest13	Budapest01	Budapest08	Budapest01	Budapest13	Budapest13	Budapest13	Budapest08	Budapest08	Budapest08	Budapest08	Budapest13	Budapest13	Budapest13	Budapest13	Budapest08	Budapest13	Budapest08	Budapest13
Budapest07	Budapest11	Budapest01	Budapest11	Budapest08	Budapest07	Budapest14	Budapest01	Budapest14	Budapest14	Budapest08	Budapest01	Budapest13	Budapest13	Budapest08	Budapest01	Budapest01	Budapest07	Budapest13	Budapest13	Budapest05	Budapest13	Budapest05	Budapest05	Budapest08	Budapest05	Budapest13	Budapest05	Budapest13	Budapest05
Budapest13	Budapest13	Budapest13	Budapest13	Budapest14	Budapest13	Budapest08	Budapest08	Budapest08	Budapest01	Budapest13	Budapest08	Budapest08	Budapest01	Budapest13	Budapest08	Budapest13	Budapest08	Budapest07	Budapest05	Budapest13	Budapest08	Budapest13	Budapest13	Budapest13	Budapest08	Budapest08	Budapest08	Budapest08	Budapest13
Budapest11	Budapest14	Budapest11	Budapest01	Budapest01	Budapest14	Budapest14	Budapest13	Budapest13	Budapest14	Budapest01	Budapest13	Budapest13	Budapest08	Budapest01	Budapest13	Budapest08	Budapest13	Budapest13	Budapest08	Budapest08	Budapest05	Budapest08	Budapest08	Budapest05	Budapest13	Budapest13	Budapest13	Budapest13	Budapest08
Budapest14	Budapest11	Budapest14	Budapest14	Budapest13	Budapest01	Budapest01	Budapest14	Budapest14	Budapest01	Budapest14	Budapest07	Budapest01	Budapest13	Budapest08	Budapest01	Budapest01	Budapest08	Budapest08	Budapest13	Budapest13	Budapest13	Budapest13	Budapest13	Budapest08	Budapest08	Budapest05	Budapest08	Budapest05	Budapest13
Budapest03	Budapest07	Budapest08	Budapest11	Budapest14	Budapest08	Budapest13	Budapest01	Budapest01	Budapest13	Budapest08	Budapest01	Budapest07	Budapest01	Budapest13	Budapest13	Budapest13	Budapest13	Budapest05	Budapest08	Budapest08	Budapest08	Budapest08	Budapest08	Budapest13	Budapest13	Budapest13	Budapest13	Budapest13	Budapest08
Budapest01	Budapest13	Budapest13	Budapest07	Budapest01	Budapest14	Budapest01	Budapest14	Budapest14	Budapest08	Budapest13	Budapest13	Budapest13	Budapest08	Budapest01	Budapest08	Budapest08	Budapest01	Budapest13	Budapest13	Budapest13	Budapest13	Budapest13	Budapest05	Budapest05	Budapest05	Budapest08	Budapest05	Budapest08	Budapest05
Budapest14	Budapest01	Budapest11	Budapest13	Budapest08	Budapest01	Budapest14	Budapest08	Budapest01	Budapest14	Budapest01	Budapest08	Budapest08	Budapest13	Budapest13	Budapest13	Budapest13	Budapest08	Budapest08	Budapest07	Budapest05	Budapest08	Budapest08	Budapest13	Budapest13	Budapest13	Budapest13	Budapest13	Budapest13	Budapest13
Budapest11	Budapest14	Budapest14	Budapest11	Budapest14	Budapest13	Budapest07	Budapest13	Budapest13	Budapest01	Budapest14	Budapest13	Budapest01	Budapest07	Budapest08	Budapest08	Budapest01	Budapest13	Budapest13	Budapest13	Budapest13	Budapest13	Budapest05	Budapest08	Budapest08	Budapest08	Budapest08	Budapest08	Budapest08	Budapest08
Budapest03	Budapest11	Budapest01	Budapest14	Budapest13	Budapest08	Budapest13	Budapest01	Budapest08	Budapest13	Budapest01	Budapest01	Budapest13	Budapest13	Budapest13	Budapest01	Budapest07	Budapest01	Budapest01	Budapest08	Budapest08	Budapest05	Budapest13	Budapest13	Budapest13	Budapest13	Budapest13	Budapest13	Budapest13	Budapest13
Budapest08	Budapest08	Budapest13	Budapest01	Budapest01	Budapest14	Budapest08	Budapest14	Budapest14	Budapest08	Budapest14	Budapest14	Budapest08	Budapest01	Budapest08	Budapest13	Budapest13	Budapest13	Budapest08	Budapest05	Budapest07	Budapest08	Budapest08	Budapest08	Budapest08	Budapest08	Budapest08	Budapest08	Budapest05	Budapest08
Budapest13	Budapest14	Budapest11	Budapest14	Budapest14	Budapest01	Budapest14	Budapest13	Budapest01	Budapest14	Budapest13	Budapest08	Budapest13	Budapest08	Budapest01	Budapest08	Budapest08	Budapest08	Budapest13	Budapest13	Budapest13	Budapest13	Budapest13	Budapest13	Budapest13	Budapest13	Budapest05	Budapest13	Budapest08	Budapest13
Budapest11	Budapest13	Budapest14	Budapest11	Budapest08	Budapest13	Budapest01	Budapest08	Budapest13	Budapest01	Budapest08	Budapest13	Budapest01	Budapest13	Budapest13	Budapest13	Budapest01	Budapest07	Budapest07	Budapest08	Budapest08	Budapest07	Budapest05	Budapest05	Budapest08	Budapest05	Budapest13	Budapest05	Budapest13	Budapest05
Budapest14	Budapest11	Budapest07	Budapest13	Budapest13	Budapest14	Budapest13	Budapest01	Budapest08	Budapest13	Budapest14	Budapest14	Budapest08	Budapest01	Budapest07	Budapest01	Budapest13	Budapest13	Budapest13	Budapest13	Budapest13	Budapest13	Budapest08	Budapest08	Budapest13	Budapest08	Budapest08	Budapest08	Budapest08	Budapest08
Budapest03	Budapest01	Budapest11	Budapest08	Budapest01	Budapest01	Budapest14	Budapest14	Budapest14	Budapest14	Budapest01	Budapest01	Budapest13	Budapest08	Budapest01	Budapest07	Budapest08	Budapest01	Budapest01	Budapest01	Budapest05	Budapest08	Budapest13	Budapest13	Budapest05	Budapest13	Budapest13	Budapest13	Budapest13	Budapest13
Budapest07	Budapest14	Budapest14	Budapest11	Budapest14	Budapest08	Budapest01	Budapest13	Budapest01	Budapest01	Budapest13	Budapest08	Budapest01	Budapest13	Budapest13	Budapest13	Budapest13	Budapest08	Budapest08	Budapest08	Budapest08	Budapest05	Budapest07	Budapest08	Budapest08	Budapest08	Budapest05	Budapest08	Budapest05	Budapest08
Budapest11	Budapest11	Budapest13	Budapest14	Budapest11	Budapest13	Budapest08	Budapest01	Budapest13	Budapest08	Budapest08	Budapest14	Budapest14	Budapest01	Budapest08	Budapest08	Budapest01	Budapest13	Budapest13	Budapest13	Budapest13	Budapest13	Budapest13	Budapest13	Budapest13	Budapest13	Budapest13	Budapest13	Budapest13	Budapest13
Budapest14	Budapest13	Budapest11	Budapest13	Budapest13	Budapest14	Budapest14	Budapest14	Budapest14	Budapest14	Budapest14	Budapest01	Budapest08	Budapest13	Budapest13	Budapest01	Budapest08	Budapest01	Budapest01	Budapest01	Budapest08	Budapest08	Budapest08	Budapest05	Budapest08	Budapest05	Budapest08	Budapest05	Budapest08	Budapest05
Budapest03	Budapest08	Budapest08	Budapest11	Budapest07	Budapest01	Budapest13	Budapest08	Budapest01	Budapest13	Budapest01	Budapest13	Budapest13	Budapest08	Budapest08	Budapest13	Budapest13	Budapest13	Budapest08	Budapest13	Budapest13	Budapest13	Budapest13	Budapest13	Budapest13	Budapest13	Budapest13	Budapest13	Budapest13	Budapest13
Budapest09	Budapest14	Budapest14	Budapest14	Budapest11	Budapest14	Budapest01	Budapest13	Budapest08	Budapest01	Budapest13	Budapest14	Budapest14	Budapest13	Budapest01	Budapest08	Budapest01	Budapest08	Budapest13	Budapest08	Budapest01	Budapest08	Budapest08	Budapest08	Budapest05	Budapest08	Budapest08	Budapest08	Budapest08	Budapest08
Budapest11	Budapest11	Budapest01	Budapest01	Budapest14	Budapest13	Budapest14	Budapest01	Budapest13	Budapest14	Budapest14	Budapest01	Budapest01	Budapest01	Budapest13	Budapest01	Budapest13	Budapest01	Budapest01	Budapest07	Budapest13	Budapest13	Budapest05	Budapest13	Budapest13	Budapest13	Budapest05	Budapest13	Budapest13	Budapest13
Budapest13	Budapest03	Budapest13	Budapest13	Budapest01	Budapest08	Budapest08	Budapest14	Budapest14	Budapest01	Budapest01	Budapest13	Budapest14	Budapest14	Budapest08	Budapest13	Budapest08	Budapest13	Budapest13	Budapest13	Budapest08	Budapest01	Budapest13	Budapest08	Budapest08	Budapest08	Budapest13	Budapest08	Budapest08	Budapest08
Budapest09	Budapest09	Budapest11	Budapest11	Budapest13	Budapest01	Budapest13	Budapest08	Budapest01	Budapest08	Budapest08	Budapest08	Budapest01	Budapest08	Budapest01	Budapest08	Budapest07	Budapest08	Budapest08	Budapest01	Budapest01	Budapest07	Budapest08	Budapest07	Budapest07	Budapest05	Budapest08	Budapest05	Budapest05	Budapest05
Budapest03	Budapest13	Budapest14	Budapest14	Budapest11	Budapest14	Budapest01	Budapest13	Budapest14	Budapest13	Budapest13	Budapest14	Budapest13	Budapest13	Budapest13	Budapest13	Budapest13	Budapest13	Budapest13	Budapest08	Budapest13	Budapest13	Budapest13	Budapest13	Budapest13	Budapest13	Budapest13	Budapest13	Budapest13	Budapest13
Budapest14	Budapest11	Budapest07	Budapest07	Budapest14	Budapest13	Budapest14	Budapest01	Budapest08	Budapest14	Budapest14	Budapest01	Budapest08	Budapest01	Budapest07	Budapest01	Budapest01	Budapest01	Budapest08	Budapest13	Budapest08	Budapest08	Budapest08	Budapest05	Budapest08	Budapest08	Budapest08	Budapest08	Budapest08	Budapest08
Budapest01	Budapest14	Budapest11	Budapest11	Budapest08	Budapest08	Budapest01	Budapest14	Budapest13	Budapest01	Budapest01	Budapest13	Budapest14	Budapest14	Budapest13	Budapest13	Budapest08	Budapest07	Budapest01	Budapest01	Budapest07	Budapest01	Budapest13	Budapest08	Budapest13	Budapest13	Budapest13	Budapest13	Budapest13	Budapest13
Budapest11	Budapest03	Budapest13	Budapest13	Budapest13	Budapest01	Budapest13	Budapest07	Budapest01	Budapest13	Budapest14	Budapest08	Budapest01	Budapest08	Budapest08	Budapest08	Budapest13	Budapest13	Budapest13	Budapest13	Budapest13	Budapest13	Budapest01	Budapest13	Budapest05	Budapest08	Budapest08	Budapest08	Budapest08	Budapest08
Budapest09	Budapest09	Budapest09	Budapest14	Budapest11	Budapest14	Budapest08	Budapest14	Budapest14	Budapest08	Budapest01	Budapest14	Budapest13	Budapest13	Budapest01	Budapest01	Budapest01	Budapest08	Budapest08	Budapest08	Budapest01	Budapest08	Budapest07	Budapest08	Budapest08	Budapest13	Budapest13	Budapest13	Budapest13	Budapest13
Budapest03	Budapest01	Budapest01	Budapest01	Budapest14	Budapest13	Budapest14	Budapest01	Budapest01	Budapest14	Budapest13	Budapest01	Budapest08	Budapest01	Budapest14	Budapest13	Budapest13	Budapest01	Budapest13	Budapest13	Budapest13	Budapest13	Budapest13	Budapest13	Budapest13	Budapest07	Budapest05	Budapest08	Budapest05	Budapest05
Budapest14	Budapest14	Budapest14	Budapest11	Budapest11	Budapest01	Budapest01	Budapest13	Budapest13	Budapest01	Budapest08	Budapest14	Budapest14	Budapest14	Budapest13	Budapest07	Budapest08	Budapest13	Budapest01	Budapest01	Budapest08	Budapest01	Budapest08	Budapest01	Budapest08	Budapest08	Budapest08	Budapest13	Budapest08	Budapest08
Budapest09	Budapest11	Budapest11	Budapest13	Budapest13	Budapest14	Budapest14	Budapest08	Budapest08	Budapest14	Budapest14	Budapest13	Budapest01	Budapest07	Budapest01	Budapest08	Budapest01	Budapest08	Budapest07	Budapest08	Budapest01	Budapest08	Budapest01	Budapest13	Budapest13	Budapest13	Budapest13	Budapest05	Budapest13	Budapest13
Budapest11	Budapest03	Budapest13	Budapest08	Budapest14	Budapest08	Budapest13	Budapest14	Budapest14	Budapest13	Budapest01	Budapest01	Budapest13	Budapest14	Budapest14	Budapest13	Budapest13	Budapest13	Budapest13	Budapest13	Budapest13	Budapest13	Budapest13	Budapest08	Budapest07	Budapest05	Budapest07	Budapest08	Budapest05	Budapest08
Budapest03	Budapest09	Budapest09	Budapest14	Budapest01	Budapest11	Budapest08	Budapest01	Budapest01	Budapest08	Budapest13	Budapest08	Budapest14	Budapest01	Budapest08	Budapest01	Budapest08	Budapest01	Budapest08	Budapest01	Budapest08	Budapest01	Budapest08	Budapest07	Budapest01	Budapest13	Budapest13	Budapest13	Budapest13	Budapest13
Budapest14	Budapest07	Budapest14	Budapest09	Budapest11	Budapest13	Budapest01	Budapest13	Budapest13	Budapest01	Budapest08	Budapest14	Budapest01	Budapest13	Budapest14	Budapest14	Budapest13	Budapest08	Budapest01	Budapest08	Budapest01	Budapest13	Budapest13	Budapest13	Budapest13	Budapest08	Budapest08	Budapest07	Budapest08	Budapest05
Budapest07	Budapest13	Budapest11	Budapest11	Budapest14	Budapest14	Budapest14	Budapest08	Budapest14	Budapest14	Budapest14	Budapest13	Budapest08	Budapest08	Budapest01	Budapest01	Budapest01	Budapest13	Budapest13	Budapest13	Budapest13	Budapest08	Budapest01	Budapest01	Budapest08	Budapest13	Budapest05	Budapest13	Budapest13	Budapest13
Budapest13	Budapest09	Budapest09	Budapest13	Budapest07	Budapest11	Budapest13	Budapest14	Budapest08	Budapest13	Budapest01	Budapest01	Budapest14	Budapest14	Budapest13	Budapest14	Budapest08	Budapest01	Budapest08	Budapest07	Budapest08	Budapest07	Budapest08	Budapest08	Budapest13	Budapest08	Budapest13	Budapest08	Budapest08	Budapest08
Budapest09	Budapest11	Budapest13	Budapest09	Budapest11	Budapest13	Budapest08	Budapest01	Budapest01	Budapest01	Budapest14	Budapest14	Budapest13	Budapest01	Budapest08	Budapest13	Budapest13	Budapest13	Budapest13	Budapest13	Budapest13	Budapest13	Budapest13	Budapest13	Budapest01	Budapest01	Budapest08	Budapest05	Budapest13	Budapest13
Budapest11	Budapest03	Budapest01	Budapest14	Budapest13	Budapest01	Budapest01	Budapest13	Budapest14	Budapest14	Budapest13	Budapest08	Budapest01	Budapest13	Budapest14	Budapest08	Budapest14	Budapest08	Budapest01	Budapest01	Budapest01	Budapest01	Budapest01	Budapest01	Budapest08	Budapest13	Budapest13	Budapest13	Budapest08	Budapest08
Budapest03	Budapest14	Budapest14	Budapest11	Budapest09	Budapest14	Budapest14	Budapest14	Budapest13	Budapest08	Budapest01	Budapest13	Budapest14	Budapest14	Budapest01	Budapest01	Budapest01	Budapest13	Budapest08	Budapest08	Budapest13	Budapest08	Budapest13	Budapest13	Budapest13	Budapest07	Budapest08	Budapest08	Budapest07	Budapest13
Budapest14	Budapest09	Budapest11	Budapest01	Budapest14	Budapest11	Budapest13	Budapest01	Budapest08	Budapest13	Budapest08	Budapest01	Budapest01	Budapest01	Budapest13	Budapest14	Budapest07	Budapest01	Budapest13	Budapest13	Budapest08	Budapest13	Budapest08	Budapest08	Budapest01	Budapest01	Budapest13	Budapest13	Budapest13	Budapest08
Budapest09	Budapest03	Budapest09	Budapest13	Budapest11	Budapest07	Budapest01	Budapest08	Budapest14	Budapest01	Budapest14	Budapest14	Budapest13	Budapest08	Budapest14	Budapest13	Budapest14	Budapest08	Budapest01	Budapest01	Budapest07	Budapest01	Budapest01	Budapest01	Budapest13	Budapest13	Budapest01	Budapest08	Budapest05	Budapest07
Budapest01	Budapest11	Budapest13	Budapest09	Budapest13	Budapest14	Budapest14	Budapest14	Budapest01	Budapest14	Budapest13	Budapest01	Budapest08	Budapest14	Budapest01	Budapest08	Budapest01	Budapest13	Budapest13	Budapest08	Budapest01	Budapest13	Budapest13	Budapest13	Budapest08	Budapest08	Budapest08	Budapest13	Budapest08	Budapest13
Budapest03	Budapest14	Budapest11	Budapest14	Budapest09	Budapest09	Budapest08	Budapest13	Budapest13	Budapest08	Budapest01	Budapest14	Budapest14	Budapest13	Budapest13	Budapest14	Budapest13	Budapest14	Budapest08	Budapest13	Budapest13	Budapest08	Budapest08	Budapest08	Budapest13	Budapest13	Budapest13	Budapest01	Budapest13	Budapest05
Budapest11	Budapest09	Budapest14	Budapest11	Budapest01	Budapest13	Budapest13	Budapest01	Budapest01	Budapest13	Budapest14	Budapest08	Budapest01	Budapest01	Budapest08	Budapest01	Budapest08	Budapest01	Budapest01	Budapest01	Budapest08	Budapest13	Budapest13	Budapest13	Budapest08	Budapest08	Budapest01	Budapest07	Budapest08	Budapest08
Budapest14	Budapest13	Budapest09	Budapest09	Budapest14	Budapest11	Budapest01	Budapest14	Budapest14	Budapest01	Budapest08	Budapest13	Budapest13	Budapest14	Budapest14	Budapest13	Budapest14	Budapest07	Budapest13	Budapest13	Budapest13	Budapest08	Budapest01	Budapest01	Budapest01	Budapest01	Budapest13	Budapest13	Budapest13	Budapest13
Budapest09	Budapest11	Budapest01	Budapest13	Budapest09	Budapest09	Budapest14	Budapest08	Budapest08	Budapest14	Budapest13	Budapest01	Budapest14	Budapest08	Budapest01	Budapest01	Budapest01	Budapest14	Budapest07	Budapest08	Budapest01	Budapest01	Budapest07	Budapest08	Budapest13	Budapest13	Budapest08	Budapest08	Budapest01	Budapest08
Budapest13	Budapest03	Budapest13	Budapest01	Budapest11	Budapest13	Budapest09	Budapest13	Budapest13	Budapest01	Budapest01	Budapest14	Budapest08	Budapest13	Budapest14	Budapest14	Budapest13	Budapest01	Budapest08	Budapest13	Budapest13	Budapest13	Budapest13	Budapest13	Budapest08	Budapest08	Budapest01	Budapest01	Budapest13	Budapest13
Budapest11	Budapest14	Budapest09	Budapest14	Budapest13	Budapest11	Budapest13	Budapest01	Budapest14	Budapest14	Budapest14	Budapest13	Budapest01	Budapest01	Budapest01	Budapest08	Budapest14	Budapest13	Budapest13	Budapest08	Budapest08	Budapest08	Budapest08	Budapest01	Budapest01	Budapest01	Budapest13	Budapest13	Budapest08	Budapest01
Budapest03	Budapest09	Budapest03	Budapest11	Budapest09	Budapest14	Budapest11	Budapest14	Budapest01	Budapest13	Budapest08	Budapest08	Budapest14	Budapest14	Budapest13	Budapest13	Budapest08	Budapest08	Budapest14	Budapest01	Budapest01	Budapest01	Budapest01	Budapest13	Budapest13	Budapest13	Budapest07	Budapest08	Budapest01	Budapest13
Budapest09	Budapest01	Budapest14	Budapest09	Budapest14	Budapest01	Budapest14	Budapest01	Budapest13	Budapest08	Budapest13	Budapest01	Budapest13	Budapest01	Budapest08	Budapest14	Budapest01	Budapest14	Budapest01	Budapest13	Budapest13	Budapest13	Budapest13	Budapest08	Budapest07	Budapest08	Budapest08	Budapest13	Budapest13	Budapest08
Budapest14	Budapest03	Budapest11	Budapest13	Budapest11	Budapest09	Budapest01	Budapest13	Budapest08	Budapest14	Budapest01	Budapest14	Budapest01	Budapest13	Budapest14	Budapest01	Budapest13	Budapest01	Budapest14	Budapest07	Budapest08	Budapest07	Budapest08	Budapest07	Budapest13	Budapest13	Budapest13	Budapest01	Budapest08	Budapest13
Budapest11	Budapest11	Budapest09	Budapest14	Budapest13	Budapest14	Budapest09	Budapest08	Budapest14	Budapest01	Budapest14	Budapest13	Budapest14	Budapest08	Budapest01	Budapest14	Budapest14	Budapest13	Budapest01	Budapest01	Budapest13	Budapest13	Budapest13	Budapest13	Budapest08	Budapest01	Budapest01	Budapest08	Budapest13	Budapest01
Budapest03	Budapest14	Budapest03	Budapest11	Budapest01	Budapest11	Budapest13	Budapest14	Budapest01	Budapest13	Budapest01	Budapest01	Budapest08	Budapest14	Budapest13	Budapest01	Budapest01	Budapest14	Budapest13	Budapest14	Budapest01	Budapest08	Budapest01	Budapest01	Budapest01	Budapest13	Budapest13	Budapest13	Budapest01	Budapest08
Budapest09	Budapest09	Budapest11	Budapest09	Budapest09	Budapest13	Budapest11	Budapest09	Budapest14	Budapest08	Budapest14	Budapest14	Budapest13	Budapest01	Budapest14	Budapest13	Budapest14	Budapest08	Budapest08	Budapest13	Budapest08	Budapest01	Budapest13	Budapest08	Budapest13	Budapest08	Budapest08	Budapest01	Budapest07	Budapest13
Budapest07	Budapest03	Budapest14	Budapest07	Budapest14	Budapest09	Budapest14	Budapest01	Budapest01	Budapest14	Budapest13	Budapest08	Budapest01	Budapest14	Budapest01	Budapest08	Budapest08	Budapest01	Budapest14	Budapest08	Budapest13	Budapest13	Budapest08	Budapest13	Budapest08	Budapest01	Budapest01	Budapest13	Budapest13	Budapest07
Budapest13	Budapest07	Budapest09	Budapest11	Budapest11	Budapest01	Budapest09	Budapest13	Budapest13	Budapest01	Budapest08	Budapest13	Budapest14	Budapest13	Budapest08	Budapest14	Budapest13	Budapest13	Budapest01	Budapest14	Budapest01	Budapest08	Budapest01	Budapest01	Budapest01	Budapest13	Budapest13	Budapest08	Budapest08	Budapest01
Budapest11	Budapest11	Budapest03	Budapest14	Budapest13	Budapest14	Budapest11	Budapest14	Budapest08	Budapest13	Budapest14	Budapest01	Budapest08	Budapest08	Budapest13	Budapest01	Budapest01	Budapest14	Budapest13	Budapest01	Budapest14	Budapest01	Budapest13	Budapest13	Budapest13	Budapest07	Budapest08	Budapest01	Budapest01	Budapest13
Budapest14	Budapest09	Budapest07	Budapest09	Budapest09	Budapest11	Budapest13	Budapest09	Budapest14	Budapest14	Budapest01	Budapest14	Budapest13	Budapest01	Budapest14	Budapest13	Budapest14	Budapest01	Budapest14	Budapest13	Budapest07	Budapest13	Budapest08	Budapest08	Budapest08	Budapest08	Budapest13	Budapest13	Budapest13	Budapest08
Budapest03	Budapest13	Budapest11	Budapest13	Budapest11	Budapest09	Budapest09	Budapest01	Budapest01	Budapest01	Budapest13	Budapest08	Budapest01	Budapest14	Budapest01	Budapest08	Budapest08	Budapest14	Budapest01	Budapest08	Budapest13	Budapest08	Budapest13	Budapest13	Budapest13	Budapest13	Budapest01	Budapest08	Budapest08	Budapest13
Budapest09	Budapest14	Budapest14	Budapest01	Budapest14	Budapest13	Budapest14	Budapest14	Budapest13	Budapest08	Budapest08	Budapest14	Budapest14	Budapest13	Budapest14	Budapest14	Budapest13	Budapest08	Budapest08	Budapest14	Budapest08	Budapest13	Budapest01	Budapest01	Budapest01	Budapest01	Budapest08	Budapest13	Budapest13	Budapest01
Budapest01	Budapest03	Budapest09	Budapest09	Budapest01	Budapest11	Budapest01	Budapest09	Budapest08	Budapest14	Budapest14	Budapest01	Budapest01	Budapest01	Budapest08	Budapest01	Budapest01	Budapest13	Budapest14	Budapest01	Budapest14	Budapest01	Budapest07	Budapest08	Budapest13	Budapest13	Budapest13	Budapest01	Budapest01	Budapest08
Budapest14	Budapest11	Budapest03	Budapest14	Budapest09	Budapest14	Budapest09	Budapest13	Budapest14	Budapest13	Budapest01	Budapest13	Budapest14	Budapest14	Budapest13	Budapest13	Budapest14	Budapest01	Budapest13	Budapest13	Budapest01	Budapest14	Budapest13	Budapest13	Budapest08	Budapest08	Budapest01	Budapest07	Budapest08	Budapest13
Budapest09	Budapest09	Budapest13	Budapest11	Budapest13	Budapest09	Budapest13	Budapest01	Budapest01	Budapest01	Budapest13	Budapest14	Budapest13	Budapest08	Budapest01	Budapest14	Budapest13	Budapest14	Budapest01	Budapest14	Budapest13	Budapest01	Budapest08	Budapest08	Budapest01	Budapest01	Budapest13	Budapest13	Budapest13	Budapest01
Budapest03	Budapest14	Budapest11	Budapest13	Budapest11	Budapest13	Budapest11	Budapest09	Budapest09	Budapest14	Budapest14	Budapest01	Budapest08	Budapest13	Budapest14	Budapest01	Budapest01	Budapest01	Budapest14	Budapest01	Budapest01	Budapest13	Budapest01	Budapest13	Budapest13	Budapest13	Budapest08	Budapest08	Budapest01	Budapest13
Budapest11	Budapest03	Budapest09	Budapest09	Budapest14	Budapest11	Budapest14	Budapest14	Budapest13	Budapest08	Budapest01	Budapest13	Budapest01	Budapest01	Budapest01	Budapest08	Budapest14	Budapest13	Budapest08	Budapest08	Budapest14	Budapest08	Budapest13	Budapest01	Budapest08	Budapest08	Budapest07	Budapest01	Budapest13	Budapest08
Budapest13	Budapest09	Budapest14	Budapest11	Budapest09	Budapest14	Budapest11	Budapest11	Budapest14	Budapest13	Budapest08	Budapest08	Budapest14	Budapest14	Budapest13	Budapest14	Budapest08	Budapest08	Budapest13	Budapest14	Budapest08	Budapest14	Budapest08	Budapest07	Budapest13	Budapest13	Budapest13	Budapest13	Budapest08	Budapest01
Budapest09	Budapest11	Budapest03	Budapest14	Budapest13	Budapest09	Budapest09	Budapest13	Budapest09	Budapest01	Budapest13	Budapest14	Budapest13	Budapest08	Budapest08	Budapest13	Budapest01	Budapest14	Budapest01	Budapest01	Budapest14	Budapest01	Budapest14	Budapest13	Budapest01	Budapest01	Budapest01	Budapest08	Budapest13	Budapest13
Budapest03	Budapest13	Budapest11	Budapest13	Budapest11	Budapest01	Budapest13	Budapest09	Budapest01	Budapest14	Budapest14	Budapest01	Budapest08	Budapest13	Budapest14	Budapest01	Budapest14	Budapest01	Budapest14	Budapest13	Budapest01	Budapest14	Budapest01	Budapest01	Budapest07	Budapest08	Budapest08	Budapest13	Budapest01	Budapest08
Budapest11	Budapest01	Budapest09	Budapest01	Budapest14	Budapest13	Budapest14	Budapest14	Budapest13	Budapest09	Budapest01	Budapest13	Budapest14	Budapest01	Budapest01	Budapest14	Budapest13	Budapest14	Budapest01	Budapest14	Budapest13	Budapest13	Budapest13	Budapest08	Budapest13	Budapest13	Budapest13	Budapest01	Budapest08	Budapest13
Budapest14	Budapest14	Budapest13	Budapest09	Budapest09	Budapest09	Budapest01	Budapest11	Budapest09	Budapest01	Budapest14	Budapest08	Budapest01	Budapest14	Budapest14	Budapest08	Budapest08	Budapest13	Budapest13	Budapest01	Budapest14	Budapest08	Budapest14	Budapest13	Budapest08	Budapest01	Budapest01	Budapest08	Budapest13	Budapest08
Budapest09	Budapest09	Budapest14	Budapest11	Budapest01	Budapest11	Budapest09	Budapest13	Budapest14	Budapest13	Budapest01	Budapest14	Budapest13	Budapest01	Budapest13	Budapest13	Budapest14	Budapest08	Budapest08	Budapest13	Budapest01	Budapest01	Budapest01	Budapest14	Budapest01	Budapest13	Budapest13	Budapest13	Budapest07	Budapest01
Budapest03	Budapest03	Budapest01	Budapest14	Budapest13	Budapest14	Budapest11	Budapest09	Budapest01	Budapest09	Budapest13	Budapest01	Budapest08	Budapest14	Budapest08	Budapest01	Budapest01	Budapest01	Budapest14	Budapest08	Budapest08	Budapest14	Budapest08	Budapest01	Budapest13	Budapest08	Budapest08	Budapest01	Budapest01	Budapest13
Budapest11	Budapest11	Budapest03	Budapest03	Budapest11	Budapest13	Budapest14	Budapest01	Budapest09	Budapest14	Budapest08	Budapest14	Budapest14	Budapest13	Budapest01	Budapest14	Budapest13	Budapest14	Budapest01	Budapest14	Budapest13	Budapest13	Budapest14	Budapest08	Budapest08	Budapest07	Budapest13	Budapest13	Budapest13	Budapest07
Budapest14	Budapest09	Budapest09	Budapest09	Budapest09	Budapest09	Budapest13	Budapest14	Budapest13	Budapest01	Budapest14	Budapest01	Budapest01	Budapest08	Budapest14	Budapest01	Budapest01	Budapest13	Budapest14	Budapest01	Budapest14	Budapest01	Budapest13	Budapest14	Budapest13	Budapest13	Budapest01	Budapest08	Budapest08	Budapest01
Budapest01	Budapest03	Budapest11	Budapest13	Budapest14	Budapest11	Budapest09	Budapest09	Budapest14	Budapest09	Budapest09	Budapest13	Budapest13	Budapest14	Budapest13	Budapest14	Budapest14	Budapest01	Budapest13	Budapest14	Budapest01	Budapest14	Budapest01	Budapest13	Budapest01	Budapest01	Budapest08	Budapest13	Budapest13	Budapest13
Budapest09	Budapest14	Budapest14	Budapest11	Budapest01	Budapest14	Budapest11	Budapest11	Budapest01	Budapest13	Budapest01	Budapest08	Budapest14	Budapest01	Budapest01	Budapest13	Budapest08	Budapest14	Budapest08	Budapest13	Budapest13	Budapest08	Budapest14	Budapest01	Budapest14	Budapest08	Budapest13	Budapest08	Budapest01	Budapest08
Budapest04	Budapest11	Budapest03	Budapest03	Budapest09	Budapest01	Budapest14	Budapest13	Budapest09	Budapest14	Budapest13	Budapest14	Budapest01	Budapest13	Budapest14	Budapest08	Budapest13	Budapest08	Budapest01	Budapest08	Budapest08	Budapest13	Budapest08	Budapest14	Budapest08	Budapest13	Budapest01	Budapest01	Budapest08	Budapest13
Budapest03	Budapest07	Budapest09	Budapest09	Budapest13	Budapest09	Budapest09	Budapest09	Budapest13	Budapest01	Budapest09	Budapest01	Budapest08	Budapest08	Budapest08	Budapest01	Budapest14	Budapest13	Budapest14	Budapest01	Budapest14	Budapest01	Budapest13	Budapest01	Budapest14	Budapest01	Budapest08	Budapest13	Budapest13	Budapest08
Budapest11	Budapest09	Budapest11	Budapest14	Budapest11	Budapest13	Budapest13	Budapest11	Budapest14	Budapest09	Budapest14	Budapest13	Budapest14	Budapest14	Budapest13	Budapest14	Budapest01	Budapest01	Budapest13	Budapest14	Budapest01	Budapest14	Budapest01	Budapest13	Budapest01	Budapest14	Budapest13	Budapest07	Budapest01	Budapest01
Budapest14	Budapest03	Budapest03	Budapest11	Budapest14	Budapest11	Budapest11	Budapest14	Budapest09	Budapest13	Budapest01	Budapest09	Budapest13	Budapest01	Budapest01	Budapest13	Budapest14	Budapest14	Budapest01	Budapest13	Budapest14	Budapest01	Budapest14	Budapest08	Budapest13	Budapest13	Budapest07	Budapest01	Budapest13	Budapest13
Budapest09	Budapest14	Budapest14	Budapest03	Budapest09	Budapest14	Budapest01	Budapest13	Budapest01	Budapest14	Budapest09	Budapest14	Budapest01	Budapest13	Budapest14	Budapest08	Budapest01	Budapest08	Budapest14	Budapest01	Budapest01	Budapest14	Budapest01	Budapest14	Budapest14	Budapest08	Budapest13	Budapest13	Budapest08	Budapest08
Budapest04	Budapest11	Budapest09	Budapest09	Budapest13	Budapest09	Budapest14	Budapest01	Budapest14	Budapest09	Budapest13	Budapest01	Budapest14	Budapest14	Budapest08	Budapest01	Budapest13	Budapest13	Budapest08	Budapest14	Budapest13	Budapest13	Budapest14	Budapest01	Budapest01	Budapest01	Budapest01	Budapest08	Budapest13	Budapest13
Budapest07	Budapest13	Budapest11	Budapest14	Budapest11	Budapest13	Budapest09	Budapest09	Budapest09	Budapest01	Budapest14	Budapest13	Budapest01	Budapest01	Budapest13	Budapest14	Budapest08	Budapest14	Budapest13	Budapest08	Budapest08	Budapest08	Budapest13	Budapest14	Budapest13	Budapest14	Budapest14	Budapest13	Budapest08	Budapest01
Budapest03	Budapest09	Budapest13	Budapest01	Budapest14	Budapest11	Budapest13	Budapest14	Budapest01	Budapest14	Budapest01	Budapest09	Budapest13	Budapest08	Budapest14	Budapest13	Budapest14	Budapest01	Budapest01	Budapest13	Budapest14	Budapest14	Budapest08	Budapest13	Budapest08	Budapest13	Budapest08	Budapest08	Budapest01	Budapest13
Budapest11	Budapest03	Budapest09	Budapest03	Budapest09	Budapest14	Budapest11	Budapest11	Budapest13	Budapest09	Budapest09	Budapest14	Budapest09	Budapest14	Budapest01	Budapest01	Budapest01	Budapest14	Budapest14	Budapest01	Budapest01	Budapest01	Budapest01	Budapest08	Budapest14	Budapest01	Budapest13	Budapest01	Budapest13	Budapest08
Budapest09	Budapest11	Budapest03	Budapest09	Budapest11	Budapest09	Budapest09	Budapest13	Budapest09	Budapest13	Budapest13	Budapest01	Budapest14	Budapest01	Budapest14	Budapest14	Budapest13	Budapest01	Budapest01	Budapest14	Budapest13	Budapest13	Budapest14	Budapest01	Budapest01	Budapest14	Budapest01	Budapest13	Budapest08	Budapest01
Budapest14	Budapest14	Budapest14	Budapest11	Budapest13	Budapest01	Budapest14	Budapest09	Budapest11	Budapest01	Budapest09	Budapest09	Budapest01	Budapest13	Budapest01	Budapest08	Budapest08	Budapest13	Budapest14	Budapest01	Budapest14	Budapest08	Budapest13	Budapest14	Budapest13	Budapest08	Budapest14	Budapest14	Budapest01	Budapest13
Budapest04	Budapest09	Budapest11	Budapest14	Budapest07	Budapest11	Budapest01	Budapest11	Budapest14	Budapest09	Budapest14	Budapest13	Budapest09	Budapest14	Budapest13	Budapest13	Budapest14	Budapest08	Budapest08	Budapest14	Budapest01	Budapest14	Budapest08	Budapest13	Budapest14	Budapest13	Budapest01	Budapest01	Budapest13	Budapest08
Budapest11	Budapest03	Budapest07	Budapest13	Budapest14	Budapest13	Budapest13	Budapest14	Budapest13	Budapest14	Budapest01	Budapest14	Budapest13	Budapest01	Budapest08	Budapest01	Budapest01	Budapest14	Budapest13	Budapest08	Budapest14	Budapest01	Budapest14	Budapest01	Budapest01	Budapest01	Budapest14	Budapest08	Budapest07	Budapest13
Budapest03	Budapest01	Budapest03	Budapest09	Budapest09	Budapest09	Budapest11	Budapest09	Budapest09	Budapest01	Budapest09	Budapest09	Budapest14	Budapest09	Budapest14	Budapest14	Budapest13	Budapest01	Budapest01	Budapest13	Budapest08	Budapest13	Budapest01	Budapest14	Budapest08	Budapest14	Budapest08	Budapest13	Budapest13	Budapest01
Budapest09	Budapest14	Budapest09	Budapest03	Budapest11	Budapest14	Budapest09	Budapest13	Budapest11	Budapest13	Budapest13	Budapest01	Budapest01	Budapest13	Budapest01	Budapest01	Budapest14	Budapest13	Budapest14	Budapest01	Budapest13	Budapest14	Budapest13	Budapest08	Budapest14	Budapest08	Budapest13	Budapest14	Budapest08	Budapest07
Budapest04	Budapest09	Budapest14	Budapest11	Budapest01	Budapest11	Budapest14	Budapest11	Budapest14	Budapest09	Budapest14	Budapest14	Budapest09	Budapest14	Budapest13	Budapest14	Budapest01	Budapest08	Budapest13	Budapest14	Budapest01	Budapest01	Budapest01	Budapest13	Budapest01	Budapest14	Budapest01	Budapest01	Budapest14	Budapest13
Budapest10	Budapest11	Budapest11	Budapest14	Budapest13	Budapest13	Budapest11	Budapest14	Budapest01	Budapest14	Budapest01	Budapest09	Budapest13	Budapest01	Budapest08	Budapest08	Budapest08	Budapest14	Budapest08	Budapest13	Budapest14	Budapest08	Budapest14	Budapest01	Budapest13	Budapest01	Budapest14	Budapest14	Budapest01	Budapest08
Budapest01	Budapest03	Budapest03	Budapest09	Budapest09	Budapest09	Budapest13	Budapest01	Budapest09	Budapest01	Budapest09	Budapest13	Budapest09	Budapest09	Budapest14	Budapest13	Budapest14	Budapest01	Budapest14	Budapest08	Budapest08	Budapest14	Budapest08	Budapest14	Budapest14	Budapest13	Budapest13	Budapest01	Budapest14	Budapest01
Budapest14	Budapest13	Budapest09	Budapest03	Budapest03	Budapest01	Budapest09	Budapest09	Budapest13	Budapest09	Budapest14	Budapest01	Budapest14	Budapest13	Budapest01	Budapest14	Budapest13	Budapest14	Budapest01	Budapest01	Budapest13	Budapest01	Budapest13	Budapest01	Budapest01	Budapest14	Budapest08	Budapest13	Budapest01	Budapest14
Budapest03	Budapest09	Budapest01	Budapest11	Budapest14	Budapest14	Budapest14	Budapest13	Budapest11	Budapest13	Budapest01	Budapest09	Budapest01	Budapest08	Budapest09	Budapest01	Budapest01	Budapest01	Budapest13	Budapest14	Budapest01	Budapest13	Budapest14	Budapest14	Budapest08	Budapest01	Budapest01	Budapest08	Budapest13	Budapest13
Budapest10	Budapest11	Budapest13	Budapest07	Budapest11	Budapest11	Budapest11	Budapest11	Budapest14	Budapest09	Budapest13	Budapest14	Budapest09	Budapest14	Budapest13	Budapest13	Budapest14	Budapest13	Budapest14	Budapest13	Budapest14	Budapest14	Budapest01	Budapest08	Budapest13	Budapest13	Budapest14	Budapest14	Budapest08	Budapest01
Budapest11	Budapest14	Budapest09	Budapest09	Budapest09	Budapest09	Budapest09	Budapest09	Budapest09	Budapest14	Budapest09	Budapest01	Budapest13	Budapest09	Budapest14	Budapest08	Budapest01	Budapest08	Budapest01	Budapest01	Budapest01	Budapest01	Budapest14	Budapest13	Budapest14	Budapest08	Budapest13	Budapest01	Budapest14	Budapest14
Budapest04	Budapest03	Budapest14	Budapest03	Budapest03	Budapest13	Budapest13	Budapest14	Budapest13	Budapest01	Budapest14	Budapest13	Budapest14	Budapest01	Budapest01	Budapest14	Budapest13	Budapest14	Budapest08	Budapest14	Budapest14	Budapest13	Budapest01	Budapest01	Budapest01	Budapest14	Budapest01	Budapest13	Budapest01	Budapest08
Budapest09	Budapest09	Budapest11	Budapest14	Budapest14	Budapest14	Budapest01	Budapest11	Budapest11	Budapest13	Budapest09	Budapest09	Budapest01	Budapest13	Budapest09	Budapest01	Budapest08	Budapest01	Budapest14	Budapest08	Budapest13	Budapest08	Budapest13	Budapest14	Budapest14	Budapest01	Budapest14	Budapest14	Budapest13	Budapest13
Budapest04	Budapest07	Budapest03	Budapest11	Budapest11	Budapest11	Budapest14	Budapest13	Budapest09	Budapest09	Budapest01	Budapest14	Budapest09	Budapest09	Budapest13	Budapest09	Budapest14	Budapest13	Budapest01	Budapest14	Budapest08	Budapest14	Budapest08	Budapest13	Budapest01	Budapest14	Budapest08	Budapest08	Budapest14	Budapest01
Budapest10	Budapest10	Budapest09	Budapest13	Budapest09	Budapest09	Budapest09	Budapest09	Budapest14	Budapest11	Budapest13	Budapest09	Budapest14	Budapest14	Budapest09	Budapest13	Budapest01	Budapest14	Budapest13	Budapest01	Budapest01	Budapest01	Budapest14	Budapest08	Budapest13	Budapest01	Budapest14	Budapest01	Budapest01	Budapest14
Budapest11	Budapest11	Budapest14	Budapest09	Budapest03	Budapest13	Budapest11	Budapest01	Budapest01	Budapest14	Budapest09	Budapest01	Budapest01	Budapest01	Budapest14	Budapest14	Budapest14	Budapest01	Budapest14	Budapest13	Budapest14	Budapest13	Budapest01	Budapest14	Budapest08	Budapest13	Budapest01	Budapest14	Budapest08	Budapest08
Budapest03	Budapest03	Budapest11	Budapest03	Budapest14	Budapest01	Budapest13	Budapest14	Budapest13	Budapest09	Budapest14	Budapest13	Budapest09	Budapest09	Budapest01	Budapest01	Budapest13	Budapest13	Budapest01	Budapest08	Budapest13	Budapest08	Budapest13	Budapest01	Budapest14	Budapest08	Budapest13	Budapest13	Budapest14	Budapest13
Budapest14	Budapest14	Budapest03	Budapest11	Budapest11	Budapest14	Budapest09	Budapest11	Budapest11	Budapest13	Budapest01	Budapest09	Budapest13	Budapest14	Budapest09	Budapest09	Budapest09	Budapest08	Budapest08	Budapest14	Budapest08	Budapest14	Budapest08	Budapest13	Budapest01	Budapest14	Budapest08	Budapest01	Budapest13	Budapest01
Budapest09	Budapest04	Budapest09	Budapest14	Budapest09	Budapest09	Budapest11	Budapest13	Budapest09	Budapest11	Budapest13	Budapest14	Budapest14	Budapest13	Budapest13	Budapest13	Budapest01	Budapest14	Budapest13	Budapest01	Budapest14	Budapest01	Budapest14	Budapest01	Budapest13	Budapest01	Budapest14	Budapest14	Budapest01	Budapest14
Budapest05	Budapest09	Budapest13	Budapest09	Budapest03	Budapest11	Budapest14	Budapest09	Budapest14	Budapest14	Budapest09	Budapest01	Budapest09	Budapest09	Budapest14	Budapest09	Budapest14	Budapest01	Budapest14	Budapest13	Budapest01	Budapest14	Budapest01	Budapest14	Budapest14	Budapest13	Budapest01	Budapest08	Budapest14	Budapest01
Budapest04	Budapest11	Budapest11	Budapest03	Budapest13	Budapest13	Budapest13	Budapest14	Budapest11	Budapest01	Budapest14	Budapest13	Budapest01	Budapest01	Budapest01	Budapest14	Budapest09	Budapest14	Budapest01	Budapest14	Budapest13	Budapest01	Budapest14	Budapest08	Budapest08	Budapest14	Budapest13	Budapest13	Budapest01	Budapest14
Budapest10	Budapest10	Budapest03	Budapest11	Budapest09	Budapest09	Budapest01	Budapest11	Budapest13	Budapest09	Budapest01	Budapest09	Budapest13	Budapest14	Budapest09	Budapest01	Budapest13	Budapest13	Budapest14	Budapest01	Budapest01	Budapest13	Budapest01	Budapest14	Budapest01	Budapest01	Budapest14	Budapest01	Budapest13	Budapest13
Budapest11	Budapest03	Budapest14	Budapest14	Budapest11	Budapest14	Budapest09	Budapest09	Budapest09	Budapest13	Budapest09	Budapest14	Budapest09	Budapest09	Budapest14	Budapest09	Budapest01	Budapest09	Budapest08	Budapest08	Budapest14	Budapest14	Budapest13	Budapest01	Budapest14	Budapest08	Budapest01	Budapest14	Budapest08	Budapest08
Budapest03	Budapest04	Budapest09	Budapest09	Budapest14	Budapest11	Budapest11	Budapest13	Budapest14	Budapest11	Budapest13	Budapest01	Budapest14	Budapest13	Budapest01	Budapest14	Budapest09	Budapest01	Budapest13	Budapest13	Budapest08	Budapest08	Budapest08	Budapest13	Budapest13	Budapest14	Budapest08	Budapest01	Budapest14	Budapest01
Budapest09	Budapest10	Budapest01	Budapest03	Budapest03	Budapest13	Budapest14	Budapest01	Budapest11	Budapest14	Budapest09	Budapest09	Budapest01	Budapest01	Budapest09	Budapest01	Budapest14	Budapest14	Budapest01	Budapest14	Budapest13	Budapest01	Budapest14	Budapest14	Budapest01	Budapest13	Budapest13	Budapest14	Budapest01	Budapest14
Budapest04	Budapest01	Budapest10	Budapest01	Budapest09	Budapest09	Budapest09	Budapest14	Budapest13	Budapest09	Budapest01	Budapest13	Budapest09	Budapest09	Budapest13	Budapest13	Budapest13	Budapest09	Budapest14	Budapest01	Budapest14	Budapest13	Budapest01	Budapest01	Budapest14	Budapest01	Budapest14	Budapest08	Budapest14	Budapest13
Budapest14	Budapest14	Budapest03	Budapest14	Budapest01	Budapest11	Budapest13	Budapest09	Budapest09	Budapest11	Budapest14	Budapest09	Budapest13	Budapest14	Budapest14	Budapest09	Budapest01	Budapest13	Budapest01	Budapest14	Budapest01	Budapest14	Budapest13	Budapest08	Budapest08	Budapest14	Budapest01	Budapest13	Budapest13	Budapest01
Budapest10	Budapest11	Budapest11	Budapest09	Budapest14	Budapest03	Budapest11	Budapest11	Budapest01	Budapest13	Budapest13	Budapest14	Budapest01	Budapest01	Budapest09	Budapest14	Budapest09	Budapest01	Budapest09	Budapest01	Budapest14	Budapest01	Budapest14	Budapest13	Budapest13	Budapest01	Budapest14	Budapest01	Budapest01	Budapest14
Budapest11	Budapest04	Budapest14	Budapest11	Budapest11	Budapest14	Budapest14	Budapest13	Budapest14	Budapest09	Budapest11	Budapest01	Budapest14	Budapest13	Budapest01	Budapest01	Budapest14	Budapest09	Budapest13	Budapest13	Budapest01	Budapest14	Budapest01	Budapest14	Budapest01	Budapest13	Budapest01	Budapest14	Budapest08	Budapest08
Budapest03	Budapest09	Budapest09	Budapest13	Budapest03	Budapest09	Budapest09	Budapest09	Budapest11	Budapest14	Budapest09	Budapest13	Budapest09	Budapest09	Budapest13	Budapest09	Budapest01	Budapest14	Budapest14	Budapest08	Budapest13	Budapest08	Budapest14	Budapest01	Budapest14	Budapest08	Budapest13	Budapest13	Budapest14	Budapest14
Budapest04	Budapest03	Budapest03	Budapest03	Budapest09	Budapest01	Budapest01	Budapest14	Budapest09	Budapest11	Budapest14	Budapest09	Budapest13	Budapest14	Budapest09	Budapest13	Budapest09	Budapest01	Budapest09	Budapest14	Budapest08	Budapest13	Budapest08	Budapest14	Budapest08	Budapest14	Budapest08	Budapest08	Budapest13	Budapest01
Budapest10	Budapest10	Budapest10	Budapest09	Budapest13	Budapest03	Budapest13	Budapest11	Budapest13	Budapest13	Budapest01	Budapest14	Budapest09	Budapest01	Budapest14	Budapest09	Budapest13	Budapest13	Budapest01	Budapest09	Budapest14	Budapest01	Budapest13	Budapest01	Budapest13	Budapest01	Budapest14	Budapest01	Budapest01	Budapest13
Budapest07	Budapest04	Budapest11	Budapest11	Budapest11	Budapest11	Budapest11	Budapest13	Budapest09	Budapest09	Budapest09	Budapest01	Budapest01	Budapest09	Budapest01	Budapest14	Budapest14	Budapest09	Budapest13	Budapest01	Budapest01	Budapest14	Budapest01	Budapest13	Budapest01	Budapest13	Budapest01	Budapest14	Budapest14	Budapest08
Budapest11	Budapest11	Budapest13	Budapest14	Budapest14	Budapest14	Budapest14	Budapest09	Budapest11	Budapest01	Budapest13	Budapest09	Budapest14	Budapest13	Budapest09	Budapest01	Budapest09	Budapest14	Budapest09	Budapest13	Budapest13	Budapest08	Budapest14	Budapest08	Budapest14	Budapest14	Budapest13	Budapest13	Budapest08	Budapest14
Budapest09	Budapest09	Budapest10	Budapest03	Budapest03	Budapest09	Budapest09	Budapest11	Budapest14	Budapest14	Budapest11	Budapest13	Budapest09	Budapest09	Budapest13	Budapest13	Budapest01	Budapest09	Budapest14	Budapest09	Budapest08	Budapest13	Budapest01	Budapest14	Budapest01	Budapest08	Budapest14	Budapest01	Budapest13	Budapest01
Budapest03	Budapest03	Budapest03	Budapest09	Budapest09	Budapest03	Budapest13	Budapest14	Budapest13	Budapest11	Budapest14	Budapest14	Budapest13	Budapest14	Budapest14	Budapest09	Budapest13	Budapest01	Budapest01	Budapest14	Budapest14	Budapest01	Budapest13	Budapest01	Budapest14	Budapest01	Budapest01	Budapest14	Budapest01	Budapest13
Budapest04	Budapest10	Budapest09	Budapest10	Budapest11	Budapest11	Budapest11	Budapest01	Budapest11	Budapest09	Budapest09	Budapest01	Budapest01	Budapest01	Budapest01	Budapest14	Budapest09	Budapest13	Budapest09	Budapest01	Budapest09	Budapest14	Budapest08	Budapest13	Budapest13	Budapest14	Budapest08	Budapest08	Budapest14	Budapest14
Budapest10	Budapest04	Budapest14	Budapest11	Budapest03	Budapest14	Budapest09	Budapest09	Budapest09	Budapest13	Budapest11	Budapest09	Budapest14	Budapest13	Budapest09	Budapest01	Budapest14	Budapest09	Budapest13	Budapest13	Budapest01	Budapest13	Budapest14	Budapest08	Budapest08	Budapest13	Budapest14	Budapest13	Budapest01	Budapest01
Budapest14	Budapest14	Budapest11	Budapest03	Budapest09	Budapest09	Budapest14	Budapest13	Budapest14	Budapest11	Budapest13	Budapest13	Budapest09	Budapest09	Budapest13	Budapest09	Budapest01	Budapest14	Budapest14	Budapest09	Budapest13	Budapest01	Budapest01	Budapest14	Budapest01	Budapest01	Budapest13	Budapest01	Budapest14	Budapest14
Budapest11	Budapest11	Budapest10	Budapest14	Budapest14	Budapest03	Budapest01	Budapest11	Budapest01	Budapest14	Budapest14	Budapest09	Budapest13	Budapest14	Budapest09	Budapest13	Budapest09	Budapest01	Budapest09	Budapest14	Budapest09	Budapest14	Budapest13	Budapest01	Budapest14	Budapest14	Budapest01	Budapest14	Budapest08	Budapest01
Budapest04	Budapest10	Budapest03	Budapest10	Budapest03	Budapest13	Budapest13	Budapest14	Budapest13	Budapest09	Budapest09	Budapest01	Budapest01	Budapest01	Budapest14	Budapest01	Budapest13	Budapest09	Budapest01	Budapest01	Budapest14	Budapest09	Budapest14	Budapest13	Budapest13	Budapest08	Budapest14	Budapest01	Budapest13	Budapest13
Budapest09	Budapest03	Budapest11	Budapest13	Budapest09	Budapest09	Budapest09	Budapest09	Budapest09	Budapest13	Budapest11	Budapest14	Budapest09	Budapest09	Budapest01	Budapest14	Budapest14	Budapest13	Budapest13	Budapest09	Budapest01	Budapest01	Budapest08	Budapest14	Budapest01	Budapest13	Budapest01	Budapest14	Budapest01	Budapest08
Budapest03	Budapest09	Budapest07	Budapest11	Budapest11	Budapest11	Budapest11	Budapest13	Budapest11	Budapest01	Budapest13	Budapest11	Budapest14	Budapest13	Budapest09	Budapest09	Budapest09	Budapest14	Budapest09	Budapest13	Budapest09	Budapest14	Budapest01	Budapest01	Budapest14	Budapest01	Budapest13	Budapest08	Budapest14	Budapest14
Budapest20	Budapest04	Budapest04	Budapest09	Budapest14	Budapest14	Budapest14	Budapest11	Budapest14	Budapest14	Budapest09	Budapest09	Budapest01	Budapest14	Budapest13	Budapest13	Budapest01	Budapest01	Budapest14	Budapest14	Budapest13	Budapest09	Budapest14	Budapest08	Budapest08	Budapest14	Budapest08	Budapest13	Budapest13	Budapest01
Budapest01	Budapest11	Budapest09	Budapest03	Budapest13	Budapest03	Budapest11	Budapest14	Budapest09	Budapest11	Budapest14	Budapest14	Budapest09	Budapest01	Budapest01	Budapest09	Budapest13	Budapest09	Budapest01	Budapest09	Budapest14	Budapest13	Budapest09	Budapest14	Budapest13	Budapest08	Budapest14	Budapest14	Budapest01	Budapest13
Budapest10	Budapest14	Budapest10	Budapest10	Budapest11	Budapest09	Budapest03	Budapest09	Budapest13	Budapest09	Budapest11	Budapest13	Budapest14	Budapest09	Budapest14	Budapest01	Budapest09	Budapest13	Budapest09	Budapest01	Budapest01	Budapest09	Budapest13	Budapest13	Budapest01	Budapest13	Budapest01	Budapest01	Budapest14	Budapest08
Budapest04	Budapest01	Budapest03	Budapest01	Budapest10	Budapest11	Budapest09	Budapest01	Budapest11	Budapest13	Budapest01	Budapest11	Budapest13	Budapest13	Budapest09	Budapest14	Budapest14	Budapest14	Budapest13	Budapest14	Budapest09	Budapest01	Budapest01	Budapest01	Budapest14	Budapest01	Budapest14	Budapest13	Budapest08	Budapest14
Budapest18	Budapest10	Budapest14	Budapest14	Budapest03	Budapest03	Budapest14	Budapest13	Budapest14	Budapest11	Budapest13	Budapest09	Budapest09	Budapest09	Budapest13	Budapest09	Budapest01	Budapest09	Budapest14	Budapest09	Budapest14	Budapest14	Budapest09	Budapest14	Budapest08	Budapest14	Budapest13	Budapest08	Budapest13	Budapest01
Budapest14	Budapest04	Budapest11	Budapest11	Budapest09	Budapest14	Budapest03	Budapest11	Budapest01	Budapest09	Budapest09	Budapest13	Budapest01	Budapest14	Budapest01	Budapest13	Budapest09	Budapest01	Budapest01	Budapest13	Budapest01	Budapest13	Budapest14	Budapest09	Budapest14	Budapest01	Budapest08	Budapest14	Budapest01	Budapest13
Budapest11	Budapest03	Budapest04	Budapest03	Budapest03	Budapest09	Budapest09	Budapest14	Budapest09	Budapest14	Budapest14	Budapest11	Budapest14	Budapest01	Budapest09	Budapest01	Budapest13	Budapest14	Budapest09	Budapest01	Budapest09	Budapest09	Budapest13	Budapest13	Budapest01	Budapest14	Budapest01	Budapest01	Budapest14	Budapest14
Budapest03	Budapest09	Budapest10	Budapest09	Budapest10	Budapest11	Budapest11	Budapest09	Budapest13	Budapest01	Budapest11	Budapest14	Budapest09	Budapest09	Budapest14	Budapest14	Budapest14	Budapest09	Budapest14	Budapest09	Budapest13	Budapest01	Budapest09	Budapest01	Budapest13	Budapest13	Budapest14	Budapest14	Budapest08	Budapest01
Budapest20	Budapest11	Budapest09	Budapest10	Budapest11	Budapest03	Budapest13	Budapest11	Budapest11	Budapest09	Budapest09	Budapest09	Budapest13	Budapest13	Budapest09	Budapest09	Budapest01	Budapest13	Budapest01	Budapest14	Budapest09	Budapest14	Budapest01	Budapest09	Budapest14	Budapest08	Budapest13	Budapest01	Budapest14	Budapest14
Budapest18	Budapest04	Budapest03	Budapest13	Budapest14	Budapest07	Budapest09	Budapest13	Budapest14	Budapest13	Budapest13	Budapest01	Budapest01	Budapest01	Budapest13	Budapest01	Budapest09	Budapest01	Budapest09	Budapest01	Budapest14	Budapest09	Budapest14	Budapest14	Budapest09	Budapest14	Budapest01	Budapest13	Budapest01	Budapest08
Budapest04	Budapest10	Budapest11	Budapest11	Budapest09	Budapest09	Budapest14	Budapest09	Budapest09	Budapest11	Budapest11	Budapest14	Budapest14	Budapest14	Budapest01	Budapest14	Budapest14	Budapest09	Budapest13	Budapest13	Budapest01	Budapest13	Budapest09	Budapest01	Budapest01	Budapest01	Budapest14	Budapest08	Budapest13	Budapest13
Budapest10	Budapest03	Budapest04	Budapest03	Budapest03	Budapest14	Budapest03	Budapest14	Budapest11	Budapest14	Budapest14	Budapest11	Budapest09	Budapest09	Budapest14	Budapest09	Budapest01	Budapest14	Budapest09	Budapest09	Budapest13	Budapest01	Budapest13	Budapest09	Budapest13	Budapest13	Budapest08	Budapest14	Budapest01	Budapest01
Budapest11	Budapest09	Budapest10	Budapest10	Budapest01	Budapest03	Budapest11	Budapest01	Budapest13	Budapest09	Budapest09	Budapest13	Budapest11	Budapest14	Budapest09	Budapest13	Budapest09	Budapest01	Budapest14	Budapest14	Budapest09	Budapest09	Budapest01	Budapest13	Budapest09	Budapest09	Budapest13	Budapest01	Budapest14	Budapest14
Budapest03	Budapest14	Budapest01	Budapest09	Budapest10	Budapest11	Budapest09	Budapest09	Budapest09	Budapest13	Budapest01	Budapest09	Budapest13	Budapest01	Budapest01	Budapest09	Budapest13	Budapest09	Budapest01	Budapest09	Budapest14	Budapest14	Budapest14	Budapest14	Budapest14	Budapest01	Budapest01	Budapest13	Budapest08	Budapest01
Budapest20	Budapest11	Budapest14	Budapest14	Budapest11	Budapest10	Budapest03	Budapest13	Budapest14	Budapest11	Budapest13	Budapest11	Budapest09	Budapest09	Budapest14	Budapest01	Budapest09	Budapest13	Budapest13	Budapest01	Budapest01	Budapest13	Budapest09	Budapest09	Budapest01	Budapest14	Budapest14	Budapest14	Budapest13	Budapest13
Budapest14	Budapest04	Budapest04	Budapest03	Budapest14	Budapest13	Budapest14	Budapest11	Budapest01	Budapest14	Budapest11	Budapest14	Budapest14	Budapest13	Budapest09	Budapest14	Budapest14	Budapest14	Budapest09	Budapest13	Budapest09	Budapest09	Budapest13	Budapest01	Budapest09	Budapest09	Budapest01	Budapest01	Budapest14	Budapest08
Budapest04	Budapest10	Budapest09	Budapest11	Budapest03	Budapest09	Budapest11	Budapest14	Budapest11	Budapest09	Budapest14	Budapest09	Budapest11	Budapest09	Budapest13	Budapest13	Budapest01	Budapest09	Budapest14	Budapest09	Budapest13	Budapest01	Budapest09	Budapest13	Budapest13	Budapest13	Budapest09	Budapest08	Budapest01	Budapest14
Budapest18	Budapest03	Budapest03	Budapest10	Budapest10	Budapest11	Budapest07	Budapest11	Budapest13	Budapest11	Budapest09	Budapest13	Budapest13	Budapest14	Budapest01	Budapest09	Budapest13	Budapest01	Budapest01	Budapest14	Budapest14	Budapest14	Budapest01	Budapest09	Budapest14	Budapest01	Budapest14	Budapest14	Budapest14	Budapest01
Budapest05	Budapest20	Budapest11	Budapest09	Budapest09	Budapest10	Budapest09	Budapest09	Budapest09	Budapest13	Budapest13	Budapest01	Budapest09	Budapest01	Budapest14	Budapest01	Budapest09	Budapest13	Budapest09	Budapest01	Budapest09	Budapest09	Budapest14	Budapest14	Budapest01	Budapest14	Budapest13	Budapest13	Budapest01	Budapest14
Budapest10	Budapest11	Budapest10	Budapest03	Budapest13	Budapest03	Budapest03	Budapest03	Budapest14	Budapest14	Budapest11	Budapest09	Budapest11	Budapest13	Budapest09	Budapest14	Budapest14	Budapest09	Budapest13	Budapest13	Budapest01	Budapest13	Budapest09	Budapest01	Budapest09	Budapest09	Budapest09	Budapest01	Budapest13	Budapest13
Budapest11	Budapest04	Budapest04	Budapest14	Budapest11	Budapest14	Budapest14	Budapest14	Budapest11	Budapest09	Budapest09	Budapest14	Budapest14	Budapest09	Budapest13	Budapest09	Budapest01	Budapest14	Budapest09	Budapest09	Budapest13	Budapest01	Budapest13	Budapest09	Budapest13	Budapest01	Budapest01	Budapest09	Budapest08	Budapest08
Budapest04	Budapest10	Budapest09	Budapest11	Budapest10	Budapest11	Budapest11	Budapest09	Budapest09	Budapest01	Budapest14	Budapest11	Budapest01	Budapest01	Budapest09	Budapest13	Budapest09	Budapest01	Budapest14	Budapest14	Budapest09	Budapest09	Budapest01	Budapest13	Budapest09	Budapest14	Budapest14	Budapest14	Budapest14	Budapest01
Budapest20	Budapest01	Budapest03	Budapest10	Budapest03	Budapest10	Budapest10	Budapest03	Budapest13	Budapest11	Budapest11	Budapest13	Budapest13	Budapest14	Budapest01	Budapest01	Budapest13	Budapest09	Budapest01	Budapest01	Budapest14	Budapest14	Budapest14	Budapest14	Budapest14	Budapest09	Budapest09	Budapest01	Budapest01	Budapest14
Budapest03	Budapest14	Budapest11	Budapest04	Budapest09	Budapest03	Budapest03	Budapest11	Budapest14	Budapest13	Budapest13	Budapest09	Budapest09	Budapest09	Budapest14	Budapest09	Budapest09	Budapest13	Budapest13	Budapest09	Budapest01	Budapest01	Budapest09	Budapest09	Budapest01	Budapest13	Budapest13	Budapest13	Budapest13	Budapest13
Budapest18	Budapest20	Budapest10	Budapest03	Budapest14	Budapest09	Budapest09	Budapest13	Budapest11	Budapest09	Budapest09	Budapest11	Budapest11	Budapest13	Budapest09	Budapest14	Budapest14	Budapest14	Budapest09	Budapest13	Budapest09	Budapest09	Budapest01	Budapest01	Budapest09	Budapest09	Budapest01	Budapest09	Budapest09	Budapest01
Budapest14	Budapest04	Budapest04	Budapest09	Budapest11	Budapest13	Budapest13	Budapest09	Budapest09	Budapest14	Budapest14	Budapest14	Budapest14	Budapest11	Budapest13	Budapest13	Budapest01	Budapest01	Budapest14	Budapest09	Budapest13	Budapest13	Budapest13	Budapest14	Budapest13	Budapest01	Budapest09	Budapest14	Budapest14	Budapest14
Budapest09	Budapest03	Budapest14	Budapest11	Budapest03	Budapest11	Budapest11	Budapest14	Budapest01	Budapest11	Budapest01	Budapest13	Budapest09	Budapest14	Budapest01	Budapest09	Budapest13	Budapest09	Budapest01	Budapest14	Budapest14	Budapest14	Budapest09	Budapest09	Budapest01	Budapest14	Budapest14	Budapest09	Budapest01	Budapest08
Budapest11	Budapest10	Budapest11	Budapest10	Budapest10	Budapest10	Budapest10	Budapest11	Budapest13	Budapest13	Budapest09	Budapest09	Budapest13	Budapest09	Budapest14	Budapest01	Budapest09	Budapest13	Budapest09	Budapest01	Budapest09	Budapest09	Budapest14	Budapest13	Budapest14	Budapest13	Budapest13	Budapest01	Budapest09	Budapest09
Budapest04	Budapest11	Budapest10	Budapest04	Budapest11	Budapest03	Budapest03	Budapest03	Budapest09	Budapest09	Budapest11	Budapest11	Budapest11	Budapest11	Budapest09	Budapest14	Budapest14	Budapest09	Budapest13	Budapest09	Budapest01	Budapest01	Budapest01	Budapest01	Budapest09	Budapest09	Budapest09	Budapest13	Budapest13	Budapest13
Budapest18	Budapest18	Budapest03	Budapest01	Budapest13	Budapest14	Budapest09	Budapest09	Budapest14	Budapest14	Budapest13	Budapest14	Budapest14	Budapest13	Budapest13	Budapest09	Budapest01	Budapest14	Budapest14	Budapest13	Budapest13	Budapest13	Budapest09	Budapest09	Budapest14	Budapest01	Budapest01	Budapest09	Budapest09	Budapest01
Budapest03	Budapest20	Budapest04	Budapest14	Budapest09	Budapest09	Budapest14	Budapest03	Budapest11	Budapest11	Budapest14	Budapest01	Budapest09	Budapest09	Budapest01	Budapest13	Budapest09	Budapest01	Budapest01	Budapest14	Budapest09	Budapest09	Budapest13	Budapest14	Budapest01	Budapest14	Budapest14	Budapest14	Budapest14	Budapest14
Budapest20	Budapest04	Budapest09	Budapest03	Budapest03	Budapest03	Budapest11	Budapest14	Budapest13	Budapest09	Budapest11	Budapest09	Budapest01	Budapest14	Budapest09	Budapest01	Budapest13	Budapest09	Budapest09	Budapest01	Budapest14	Budapest14	Budapest14	Budapest13	Budapest09	Budapest09	Budapest09	Budapest01	Budapest01	Budapest09
Budapest10	Budapest07	Budapest01	Budapest10	Budapest10	Budapest10	Budapest03	Budapest11	Budapest09	Budapest01	Budapest09	Budapest13	Budapest13	Budapest01	Budapest14	Budapest14	Budapest01	Budapest13	Budapest13	Budapest09	Budapest01	Budapest01	Budapest09	Budapest01	Budapest13	Budapest13	Budapest13	Budapest09	Budapest09	Budapest13
Budapest04	Budapest03	Budapest10	Budapest11	Budapest14	Budapest11	Budapest10	Budapest10	Budapest11	Budapest14	Budapest13	Budapest11	Budapest11	Budapest11	Budapest01	Budapest09	Budapest14	Budapest01	Budapest09	Budapest13	Budapest09	Budapest09	Budapest01	Budapest09	Budapest09	Budapest01	Budapest01	Budapest13	Budapest13	Budapest09
Budapest11	Budapest18	Budapest04	Budapest04	Budapest11	Budapest01	Budapest11	Budapest01	Budapest14	Budapest13	Budapest14	Budapest14	Budapest09	Budapest13	Budapest09	Budapest01	Budapest09	Budapest14	Budapest01	Budapest09	Budapest13	Budapest13	Budapest14	Budapest14	Budapest14	Budapest09	Budapest09	Budapest14	Budapest14	Budapest01
Budapest14	Budapest09	Budapest20	Budapest09	Budapest03	Budapest14	Budapest13	Budapest09	Budapest03	Budapest11	Budapest11	Budapest09	Budapest14	Budapest09	Budapest13	Budapest13	Budapest13	Budapest09	Budapest14	Budapest14	Budapest14	Budapest14	Budapest09	Budapest01	Budapest01	Budapest14	Budapest14	Budapest09	Budapest01	Budapest14
Budapest18	Budapest14	Budapest11	Budapest04	Budapest10	Budapest10	Budapest10	Budapest03	Budapest09	Budapest09	Budapest09	Budapest13	Budapest11	Budapest14	Budapest14	Budapest09	Budapest09	Budapest13	Budapest09	Budapest01	Budapest01	Budapest01	Budapest13	Budapest09	Budapest13	Budapest13	Budapest01	Budapest01	Budapest09	Budapest09
Budapest03	Budapest11	Budapest14	Budapest10	Budapest09	Budapest03	Budapest03	Budapest10	Budapest11	Budapest13	Budapest01	Budapest11	Budapest13	Budapest11	Budapest11	Budapest14	Budapest01	Budapest09	Budapest13	Budapest09	Budapest09	Budapest09	Budapest01	Budapest13	Budapest09	Budapest09	Budapest13	Budapest13	Budapest13	Budapest13
Budapest20	Budapest04	Budapest03	Budapest11	Budapest01	Budapest09	Budapest09	Budapest11	Budapest14	Budapest11	Budapest14	Budapest09	Budapest09	Budapest13	Budapest09	Budapest09	Budapest14	Budapest01	Budapest01	Budapest13	Budapest13	Budapest14	Budapest09	Budapest09	Budapest01	Budapest01	Budapest09	Budapest09	Budapest09	Budapest01
Budapest07	Budapest20	Budapest20	Budapest03	Budapest14	Budapest11	Budapest14	Budapest13	Budapest03	Budapest14	Budapest09	Budapest14	Budapest14	Budapest09	Budapest13	Budapest01	Budapest09	Budapest14	Budapest14	Budapest01	Budapest09	Budapest09	Budapest14	Budapest14	Budapest14	Budapest14	Budapest14	Budapest14	Budapest14	Budapest14
Budapest04	Budapest10	Budapest04	Budapest09	Budapest03	Budapest03	Budapest11	Budapest10	Budapest09	Budapest09	Budapest13	Budapest11	Budapest11	Budapest11	Budapest11	Budapest13	Budapest13	Budapest09	Budapest09	Budapest14	Budapest01	Budapest13	Budapest13	Budapest01	Budapest09	Budapest09	Budapest09	Budapest01	Budapest01	Budapest09
Budapest10	Budapest03	Budapest10	Budapest04	Budapest11	Budapest10	Budapest10	Budapest03	Budapest01	Budapest01	Budapest11	Budapest13	Budapest13	Budapest14	Budapest14	Budapest14	Budapest01	Budapest13	Budapest01	Budapest09	Budapest14	Budapest01	Budapest09	Budapest13	Budapest13	Budapest13	Budapest01	Budapest09	Budapest09	Budapest01
Budapest11	Budapest18	Budapest11	Budapest10	Budapest10	Budapest13	Budapest03	Budapest14	Budapest10	Budapest14	Budapest09	Budapest09	Budapest09	Budapest09	Budapest09	Budapest09	Budapest14	Budapest01	Budapest14	Budapest13	Budapest09	Budapest14	Budapest01	Budapest09	Budapest09	Budapest01	Budapest14	Budapest13	Budapest13	Budapest14
Budapest18	Budapest04	Budapest03	Budapest11	Budapest04	Budapest11	Budapest09	Budapest11	Budapest03	Budapest09	Budapest13	Budapest01	Budapest01	Budapest13	Budapest13	Budapest01	Budapest09	Budapest14	Budapest09	Budapest01	Budapest14	Budapest09	Budapest14	Budapest14	Budapest01	Budapest09	Budapest13	Budapest14	Budapest14	Budapest09
Budapest03	Budapest11	Budapest09	Budapest14	Budapest09	Budapest09	Budapest01	Budapest09	Budapest11	Budapest11	Budapest11	Budapest14	Budapest14	Budapest11	Budapest11	Budapest14	Budapest01	Budapest09	Budapest13	Budapest14	Budapest01	Budapest01	Budapest09	Budapest01	Budapest14	Budapest14	Budapest09	Budapest01	Budapest01	Budapest13
Budapest20	Budapest20	Budapest04	Budapest03	Budapest03	Budapest14	Budapest10	Budapest03	Budapest14	Budapest13	Budapest14	Budapest11	Budapest11	Budapest14	Budapest09	Budapest09	Budapest14	Budapest01	Budapest09	Budapest09	Budapest13	Budapest13	Budapest13	Budapest09	Budapest13	Budapest01	Budapest01	Budapest09	Budapest09	Budapest01
Budapest14	Budapest14	Budapest14	Budapest04	Budapest10	Budapest03	Budapest03	Budapest10	Budapest10	Budapest09	Budapest01	Budapest13	Budapest09	Budapest01	Budapest14	Budapest13	Budapest09	Budapest14	Budapest01	Budapest01	Budapest09	Budapest09	Budapest01	Budapest13	Budapest09	Budapest09	Budapest14	Budapest14	Budapest14	Budapest09
Budapest04	Budapest18	Budapest20	Budapest10	Budapest11	Budapest10	Budapest11	Budapest11	Budapest03	Budapest13	Budapest09	Budapest09	Budapest13	Budapest09	Budapest01	Budapest11	Budapest13	Budapest09	Budapest14	Budapest14	Budapest01	Budapest14	Budapest09	Budapest09	Budapest01	Budapest13	Budapest09	Budapest01	Budapest01	Budapest14
Budapest01	Budapest03	Budapest10	Budapest11	Budapest04	Budapest11	Budapest14	Budapest14	Budapest09	Budapest11	Budapest14	Budapest14	Budapest14	Budapest13	Budapest13	Budapest09	Budapest09	Budapest13	Budapest13	Budapest09	Budapest14	Budapest01	Budapest14	Budapest14	Budapest14	Budapest14	Budapest13	Budapest09	Budapest09	Budapest13
Budapest18	Budapest04	Budapest11	Budapest09	Budapest14	Budapest10	Budapest09	Budapest09	Budapest11	Budapest14	Budapest11	Budapest11	Budapest11	Budapest11	Budapest09	Budapest13	Budapest01	Budapest01	Budapest09	Budapest13	Budapest09	Budapest09	Budapest01	Budapest01	Budapest09	Budapest09	Budapest01	Budapest13	Budapest13	Budapest09
Budapest20	Budapest10	Budapest03	Budapest03	Budapest11	Budapest03	Budapest03	Budapest03	Budapest13	Budapest10	Budapest13	Budapest09	Budapest09	Budapest09	Budapest11	Budapest14	Budapest14	Budapest14	Budapest01	Budapest09	Budapest13	Budapest13	Budapest13	Budapest13	Budapest13	Budapest01	Budapest09	Budapest09	Budapest14	Budapest01
Budapest10	Budapest11	Budapest18	Budapest20	Budapest10	Budapest09	Budapest10	Budapest10	Budapest10	Budapest03	Budapest09	Budapest13	Budapest13	Budapest14	Budapest14	Budapest11	Budapest13	Budapest09	Budapest14	Budapest01	Budapest09	Budapest14	Budapest09	Budapest09	Budapest01	Budapest14	Budapest14	Budapest14	Budapest09	Budapest14
Budapest03	Budapest20	Budapest04	Budapest04	Budapest03	Budapest14	Budapest11	Budapest11	Budapest03	Budapest11	Budapest14	Budapest11	Budapest11	Budapest13	Budapest11	Budapest09	Budapest09	Budapest13	Budapest09	Budapest14	Budapest01	Budapest09	Budapest14	Budapest14	Budapest09	Budapest13	Budapest13	Budapest01	Budapest01	Budapest09
Budapest11	Budapest03	Budapest20	Budapest14	Budapest09	Budapest11	Budapest13	Budapest03	Budapest11	Budapest09	Budapest11	Budapest14	Budapest09	Budapest11	Budapest09	Budapest01	Budapest01	Budapest09	Budapest13	Budapest09	Budapest14	Budapest01	Budapest09	Budapest01	Budapest14	Budapest09	Budapest09	Budapest13	Budapest13	Budapest13
Budapest04	Budapest18	Budapest14	Budapest10	Budapest04	Budapest03	Budapest10	Budapest10	Budapest10	Budapest03	Budapest13	Budapest09	Budapest14	Budapest09	Budapest13	Budapest14	Budapest14	Budapest01	Budapest01	Budapest13	Budapest13	Budapest13	Budapest01	Budapest09	Budapest01	Budapest01	Budapest01	Budapest09	Budapest09	Budapest01
Budapest18	Budapest04	Budapest11	Budapest11	Budapest11	Budapest10	Budapest03	Budapest13	Budapest14	Budapest10	Budapest09	Budapest01	Budapest01	Budapest14	Budapest14	Budapest13	Budapest09	Budapest14	Budapest09	Budapest01	Budapest09	Budapest09	Budapest13	Budapest13	Budapest09	Budapest14	Budapest14	Budapest14	Budapest14	Budapest09
Budapest14	Budapest14	Budapest04	Budapest03	Budapest10	Budapest13	Budapest11	Budapest09	Budapest09	Budapest11	Budapest11	Budapest13	Budapest13	Budapest01	Budapest11	Budapest11	Budapest13	Budapest09	Budapest14	Budapest14	Budapest01	Budapest14	Budapest09	Budapest14	Budapest13	Budapest09	Budapest09	Budapest01	Budapest01	Budapest14
Budapest09	Budapest11	Budapest18	Budapest20	Budapest04	Budapest09	Budapest14	Budapest11	Budapest03	Budapest14	Budapest14	Budapest11	Budapest09	Budapest09	Budapest09	Budapest09	Budapest11	Budapest13	Budapest13	Budapest09	Budapest14	Budapest01	Budapest14	Budapest09	Budapest14	Budapest13	Budapest13	Budapest09	Budapest09	Budapest13
Budapest15	Budapest20	Budapest03	Budapest04	Budapest03	Budapest11	Budapest09	Budapest14	Budapest11	Budapest03	Budapest01	Budapest09	Budapest11	Budapest13	Budapest13	Budapest14	Budapest14	Budapest01	Budapest09	Budapest13	Budapest09	Budapest09	Budapest01	Budapest01	Budapest09	Budapest09	Budapest01	Budapest13	Budapest13	Budapest09
Budapest20	Budapest10	Budapest10	Budapest10	Budapest09	Budapest03	Budapest03	Budapest03	Budapest10	Budapest10	Budapest10	Budapest14	Budapest14	Budapest11	Budapest01	Budapest11	Budapest09	Budapest14	Budapest01	Budapest09	Budapest13	Budapest13	Budapest09	Budapest13	Budapest01	Budapest01	Budapest09	Budapest09	Budapest01	Budapest01
Budapest03	Budapest04	Budapest20	Budapest01	Budapest14	Budapest10	Budapest10	Budapest10	Budapest03	Budapest09	Budapest13	Budapest13	Budapest09	Budapest14	Budapest14	Budapest13	Budapest01	Budapest09	Budapest14	Budapest01	Budapest01	Budapest14	Budapest13	Budapest09	Budapest14	Budapest14	Budapest14	Budapest14	Budapest14	Budapest14
Budapest11	Budapest18	Budapest01	Budapest20	Budapest11	Budapest14	Budapest11	Budapest11	Budapest09	Budapest11	Budapest09	Budapest11	Budapest13	Budapest09	Budapest09	Budapest09	Budapest13	Budapest13	Budapest09	Budapest14	Budapest09	Budapest09	Budapest14	Budapest14	Budapest09	Budapest09	Budapest01	Budapest01	Budapest09	Budapest09
Budapest10	Budapest01	Budapest04	Budapest04	Budapest10	Budapest11	Budapest14	Budapest03	Budapest13	Budapest03	Budapest11	Budapest09	Budapest11	Budapest11	Budapest11	Budapest01	Budapest09	Budapest09	Budapest13	Budapest09	Budapest14	Budapest01	Budapest01	Budapest01	Budapest13	Budapest13	Budapest09	Budapest13	Budapest13	Budapest13
Budapest04	Budapest03	Budapest18	Budapest11	Budapest04	Budapest04	Budapest09	Budapest10	Budapest11	Budapest10	Budapest10	Budapest14	Budapest14	Budapest13	Budapest13	Budapest14	Budapest11	Budapest01	Budapest01	Budapest13	Budapest13	Budapest13	Budapest09	Budapest09	Budapest01	Budapest01	Budapest13	Budapest09	Budapest09	Budapest01
Budapest18	Budapest20	Budapest11	Budapest14	Budapest03	Budapest10	Budapest03	Budapest09	Budapest10	Budapest13	Budapest13	Budapest01	Budapest09	Budapest14	Budapest09	Budapest09	Budapest14	Budapest14	Budapest09	Budapest01	Budapest09	Budapest09	Budapest13	Budapest14	Budapest09	Budapest14	Budapest14	Budapest14	Budapest01	Budapest09
Budapest01	Budapest14	Budapest14	Budapest03	Budapest20	Budapest03	Budapest10	Budapest14	Budapest03	Budapest11	Budapest11	Budapest09	Budapest11	Budapest11	Budapest14	Budapest11	Budapest13	Budapest09	Budapest14	Budapest14	Budapest01	Budapest14	Budapest09	Budapest01	Budapest14	Budapest09	Budapest09	Budapest01	Budapest14	Budapest14
Budapest20	Budapest18	Budapest20	Budapest10	Budapest10	Budapest09	Budapest11	Budapest03	Budapest14	Budapest14	Budapest03	Budapest13	Budapest13	Budapest09	Budapest11	Budapest13	Budapest09	Budapest13	Budapest01	Budapest09	Budapest14	Budapest01	Budapest14	Budapest13	Budapest13	Budapest13	Budapest01	Budapest09	Budapest09	Budapest01
Budapest15	Budapest04	Budapest03	Budapest20	Budapest11	Budapest01	Budapest03	Budapest11	Budapest11	Budapest09	Budapest10	Budapest11	Budapest14	Budapest13	Budapest13	Budapest09	Budapest11	Budapest01	Budapest09	Budapest01	Budapest09	Budapest09	Budapest01	Budapest09	Budapest09	Budapest01	Budapest13	Budapest13	Budapest13	Budapest09
Budapest03	Budapest11	Budapest10	Budapest04	Budapest04	Budapest04	Budapest10	Budapest10	Budapest10	Budapest03	Budapest09	Budapest10	Budapest09	Budapest01	Budapest09	Budapest14	Budapest14	Budapest14	Budapest13	Budapest14	Budapest13	Budapest13	Budapest09	Budapest14	Budapest01	Budapest09	Budapest09	Budapest14	Budapest01	Budapest13
Budapest18	Budapest10	Budapest04	Budapest11	Budapest01	Budapest10	Budapest13	Budapest13	Budapest03	Budapest10	Budapest14	Budapest14	Budapest01	Budapest09	Budapest11	Budapest11	Budapest11	Budapest11	Budapest14	Budapest09	Budapest01	Budapest14	Budapest13	Budapest01	Budapest14	Budapest14	Budapest14	Budapest09	Budapest14	Budapest14
Budapest11	Budapest03	Budapest18	Budapest09	Budapest20	Budapest11	Budapest11	Budapest09	Budapest09	Budapest11	Budapest03	Budapest11	Budapest11	Budapest14	Budapest14	Budapest13	Budapest09	Budapest09	Budapest09	Budapest13	Budapest14	Budapest01	Budapest14	Budapest09	Budapest09	Budapest01	Budapest01	Budapest01	Budapest09	Budapest09
Budapest14	Budapest09	Budapest11	Budapest03	Budapest03	Budapest03	Budapest09	Budapest03	Budapest14	Budapest03	Budapest11	Budapest13	Budapest13	Budapest11	Budapest01	Budapest09	Budapest13	Budapest13	Budapest01	Budapest01	Budapest09	Budapest09	Budapest01	Budapest13	Budapest13	Budapest09	Budapest09	Budapest13	Budapest01	Budapest01
Budapest10	Budapest04	Budapest03	Budapest18	Budapest10	Budapest09	Budapest03	Budapest11	Budapest11	Budapest10	Budapest10	Budapest10	Budapest09	Budapest13	Budapest09	Budapest11	Budapest14	Budapest11	Budapest14	Budapest09	Budapest01	Budapest14	Budapest09	Budapest09	Budapest01	Budapest13	Budapest13	Budapest09	Budapest14	Budapest14
Budapest15	Budapest18	Budapest20	Budapest04	Budapest04	Budapest04	Budapest10	Budapest10	Budapest10	Budapest09	Budapest03	Budapest09	Budapest14	Budapest09	Budapest13	Budapest14	Budapest11	Budapest14	Budapest13	Budapest14	Budapest14	Budapest01	Budapest14	Budapest14	Budapest14	Budapest14	Budapest14	Budapest14	Budapest09	Budapest09
Budapest20	Budapest11	Budapest04	Budapest20	Budapest09	Budapest10	Budapest14	Budapest14	Budapest03	Budapest14	Budapest09	Budapest11	Budapest11	Budapest11	Budapest11	Budapest13	Budapest09	Budapest09	Budapest09	Budapest13	Budapest09	Budapest09	Budapest01	Budapest01	Budapest09	Budapest09	Budapest09	Budapest01	Budapest13	Budapest13
Budapest03	Budapest20	Budapest10	Budapest14	Budapest14	Budapest11	Budapest11	Budapest03	Budapest09	Budapest03	Budapest14	Budapest13	Budapest13	Budapest14	Budapest14	Budapest09	Budapest13	Budapest13	Budapest01	Budapest09	Budapest13	Budapest13	Budapest09	Budapest09	Budapest13	Budapest01	Budapest01	Budapest09	Budapest09	Budapest01
Budapest18	Budapest14	Budapest18	Budapest10	Budapest11	Budapest14	Budapest03	Budapest09	Budapest03	Budapest11	Budapest11	Budapest10	Budapest10	Budapest09	Budapest09	Budapest11	Budapest01	Budapest11	Budapest14	Budapest01	Budapest09	Budapest09	Budapest13	Budapest13	Budapest09	Budapest13	Budapest13	Budapest13	Budapest01	Budapest09
Budapest11	Budapest03	Budapest14	Budapest11	Budapest20	Budapest04	Budapest10	Budapest11	Budapest11	Budapest10	Budapest10	Budapest01	Budapest11	Budapest13	Budapest11	Budapest01	Budapest09	Budapest09	Budapest09	Budapest14	Budapest01	Budapest14	Budapest14	Budapest01	Budapest01	Budapest09	Budapest09	Budapest01	Budapest14	Budapest14
Budapest04	Budapest18	Budapest11	Budapest04	Budapest04	Budapest03	Budapest09	Budapest10	Budapest10	Budapest03	Budapest03	Budapest14	Budapest09	Budapest11	Budapest13	Budapest14	Budapest14	Budapest14	Budapest13	Budapest09	Budapest14	Budapest01	Budapest09	Budapest14	Budapest14	Budapest14	Budapest14	Budapest14	Budapest13	Budapest13
Budapest10	Budapest04	Budapest04	Budapest18	Budapest03	Budapest20	Budapest04	Budapest03	Budapest13	Budapest09	Budapest09	Budapest09	Budapest14	Budapest14	Budapest14	Budapest09	Budapest11	Budapest01	Budapest11	Budapest13	Budapest13	Budapest13	Budapest01	Budapest09	Budapest09	Budapest01	Budapest01	Budapest09	Budapest09	Budapest09
Budapest20	Budapest20	Budapest20	Budapest03	Budapest10	Budapest10	Budapest11	Budapest11	Budapest09	Budapest11	Budapest03	Budapest03	Budapest01	Budapest09	Budapest09	Budapest13	Budapest13	Budapest09	Budapest09	Budapest01	Budapest09	Budapest09	Budapest13	Budapest13	Budapest13	Budapest09	Budapest09	Budapest13	Budapest01	Budapest01
Budapest15	Budapest10	Budapest03	Budapest20	Budapest20	Budapest11	Budapest14	Budapest10	Budapest14	Budapest14	Budapest11	Budapest11	Budapest10	Budapest01	Budapest11	Budapest11	Budapest09	Budapest13	Budapest14	Budapest09	Budapest01	Budapest14	Budapest09	Budapest09	Budapest01	Budapest13	Budapest13	Budapest09	Budapest14	Budapest14
Budapest07	Budapest11	Budapest18	Budapest04	Budapest04	Budapest04	Budapest03	Budapest14	Budapest11	Budapest10	Budapest10	Budapest10	Budapest13	Budapest13	Budapest13	Budapest14	Budapest11	Budapest11	Budapest11	Budapest14	Budapest14	Budapest01	Budapest14	Budapest01	Budapest14	Budapest14	Budapest14	Budapest01	Budapest09	Budapest09
Budapest18	Budapest15	Budapest07	Budapest10	Budapest11	Budapest09	Budapest10	Budapest03	Budapest03	Budapest03	Budapest13	Budapest03	Budapest11	Budapest11	Budapest09	Budapest09	Budapest14	Budapest14	Budapest13	Budapest13	Budapest09	Budapest09	Budapest01	Budapest14	Budapest09	Budapest09	Budapest01	Budapest14	Budapest13	Budapest13
Budapest03	Budapest01	Budapest04	Budapest11	Budapest10	Budapest03	Budapest09	Budapest09	Budapest10	Budapest11	Budapest10	Budapest10	Budapest10	Budapest10	Budapest14	Budapest13	Budapest13	Budapest09	Budapest09	Budapest09	Budapest13	Budapest13	Budapest09	Budapest09	Budapest01	Budapest01	Budapest09	Budapest09	Budapest09	Budapest01
Budapest11	Budapest18	Budapest20	Budapest18	Budapest03	Budapest20	Budapest04	Budapest11	Budapest03	Budapest13	Budapest11	Budapest11	Budapest13	Budapest14	Budapest11	Budapest11	Budapest09	Budapest11	Budapest01	Budapest01	Budapest01	Budapest09	Budapest13	Budapest13	Budapest13	Budapest14	Budapest14	Budapest13	Budapest01	Budapest14
Budapest14	Budapest03	Budapest10	Budapest03	Budapest14	Budapest14	Budapest11	Budapest10	Budapest10	Budapest10	Budapest03	Budapest14	Budapest09	Budapest09	Budapest01	Budapest09	Budapest11	Budapest13	Budapest14	Budapest14	Budapest09	Budapest14	Budapest14	Budapest01	Budapest09	Budapest09	Budapest09	Budapest01	Budapest14	Budapest09
Budapest09	Budapest15	Budapest11	Budapest14	Budapest20	Budapest10	Budapest03	Budapest13	Budapest11	Budapest09	Budapest14	Budapest09	Budapest11	Budapest11	Budapest14	Budapest14	Budapest14	Budapest14	Budapest11	Budapest09	Budapest14	Budapest01	Budapest01	Budapest14	Budapest14	Budapest13	Budapest13	Budapest14	Budapest13	Budapest13
Budapest04	Budapest20	Budapest03	Budapest20	Budapest04	Budapest04	Budapest10	Budapest03	Budapest09	Budapest03	Budapest09	Budapest03	Budapest14	Budapest13	Budapest09	Budapest11	Budapest01	Budapest11	Budapest13	Budapest13	Budapest13	Budapest13	Budapest09	Budapest09	Budapest01	Budapest01	Budapest01	Budapest09	Budapest09	Budapest01
Budapest20	Budapest10	Budapest18	Budapest04	Budapest11	Budapest11	Budapest04	Budapest09	Budapest03	Budapest11	Budapest11	Budapest10	Budapest10	Budapest10	Budapest13	Budapest13	Budapest09	Budapest09	Budapest09	Budapest11	Budapest09	Budapest09	Budapest13	Budapest13	Budapest09	Budapest09	Budapest09	Budapest01	Budapest01	Budapest09
Budapest18	Budapest11	Budapest14	Budapest18	Budapest18	Budapest20	Budapest11	Budapest11	Budapest14	Budapest10	Budapest10	Budapest11	Budapest11	Budapest11	Budapest11	Budapest09	Budapest13	Budapest13	Budapest14	Budapest14	Budapest01	Budapest01	Budapest09	Budapest09	Budapest13	Budapest14	Budapest14	Budapest14	Budapest14	Budapest14
Budapest15	Budapest04	Budapest04	Budapest11	Budapest03	Budapest03	Budapest10	Budapest10	Budapest10	Budapest03	Budapest03	Budapest13	Budapest13	Budapest14	Budapest09	Budapest01	Budapest11	Budapest09	Budapest11	Budapest09	Budapest14	Budapest14	Budapest14	Budapest01	Budapest14	Budapest13	Budapest01	Budapest09	Budapest09	Budapest01
Budapest02	Budapest18	Budapest20	Budapest03	Budapest20	Budapest04	Budapest01	Budapest03	Budapest11	Budapest14	Budapest14	Budapest03	Budapest10	Budapest09	Budapest13	Budapest14	Budapest14	Budapest14	Budapest09	Budapest11	Budapest09	Budapest09	Budapest01	Budapest14	Budapest09	Budapest09	Budapest13	Budapest13	Budapest13	Budapest09
Budapest10	Budapest14	Budapest11	Budapest20	Budapest04	Budapest10	Budapest20	Budapest14	Budapest03	Budapest09	Budapest09	Budapest10	Budapest03	Budapest13	Budapest10	Budapest11	Budapest09	Budapest11	Budapest13	Budapest13	Budapest13	Budapest13	Budapest09	Budapest09	Budapest01	Budapest01	Budapest09	Budapest09	Budapest01	Budapest13
Budapest11	Budapest03	Budapest18	Budapest04	Budapest10	Budapest11	Budapest04	Budapest11	Budapest09	Budapest11	Budapest03	Budapest11	Budapest09	Budapest10	Budapest11	Budapest13	Budapest11	Budapest01	Budapest11	Budapest01	Budapest01	Budapest01	Budapest13	Budapest13	Budapest14	Budapest14	Budapest14	Budapest01	Budapest09	Budapest14
Budapest03	Budapest20	Budapest03	Budapest10	Budapest11	Budapest20	Budapest03	Budapest10	Budapest10	Budapest10	Budapest10	Budapest09	Budapest11	Budapest01	Budapest14	Budapest09	Budapest13	Budapest13	Budapest14	Budapest09	Budapest09	Budapest09	Budapest14	Budapest01	Budapest09	Budapest09	Budapest01	Budapest14	Budapest14	Budapest09
Debrecen	Budapest15	Budapest10	Budapest07	Budapest14	Budapest04	Budapest09	Budapest04	Budapest11	Budapest03	Budapest11	Budapest03	Budapest14	Budapest11	Budapest10	Budapest11	Budapest09	Budapest09	Budapest09	Budapest14	Budapest14	Budapest14	Budapest01	Budapest14	Budapest13	Budapest13	Budapest09	Budapest09	Budapest09	Budapest01
Budapest18	Budapest11	Budapest04	Budapest18	Budapest18	Budapest10	Budapest14	Budapest09	Budapest13	Budapest01	Budapest03	Budapest14	Budapest03	Budapest10	Budapest01	Budapest14	Budapest14	Budapest14	Budapest13	Budapest11	Budapest11	Budapest13	Budapest09	Budapest09	Budapest01	Budapest01	Budapest13	Budapest13	Budapest13	Budapest13
Budapest15	Budapest18	Budapest09	Budapest11	Budapest04	Budapest03	Budapest20	Budapest03	Budapest14	Budapest10	Budapest10	Budapest10	Budapest10	Budapest13	Budapest13	Budapest09	Budapest11	Budapest11	Budapest11	Budapest13	Budapest13	Budapest09	Budapest13	Budapest01	Budapest09	Budapest09	Budapest09	Budapest01	Budapest01	Budapest09
Budapest20	Budapest07	Budapest15	Budapest04	Budapest20	Budapest11	Budapest04	Budapest10	Budapest03	Budapest13	Budapest11	Budapest11	Budapest09	Budapest11	Budapest11	Budapest13	Budapest13	Budapest09	Budapest09	Budapest09	Budapest09	Budapest01	Budapest09	Budapest14	Budapest14	Budapest14	Budapest14	Budapest14	Budapest14	Budapest14
Budapest14	Budapest10	Budapest11	Budapest20	Budapest03	Budapest14	Budapest10	Budapest01	Budapest10	Budapest11	Budapest13	Budapest03	Budapest03	Budapest10	Budapest10	Budapest11	Budapest09	Budapest13	Budapest13	Budapest14	Budapest14	Budapest14	Budapest01	Budapest09	Budapest13	Budapest01	Budapest01	Budapest09	Budapest09	Budapest01
Debrecen	Budapest03	Budapest18	Budapest03	Budapest10	Budapest20	Budapest11	Budapest04	Budapest11	Budapest14	Budapest09	Budapest09	Budapest11	Budapest14	Budapest09	Budapest10	Budapest01	Budapest11	Budapest01	Budapest11	Budapest11	Budapest09	Budapest14	Budapest13	Budapest09	Budapest13	Budapest13	Budapest13	Budapest01	Budapest09
Budapest02	Budapest15	Budapest03	Budapest14	Budapest11	Budapest04	Budapest03	Budapest11	Budapest09	Budapest09	Budapest03	Budapest10	Budapest10	Budapest09	Budapest13	Budapest13	Budapest14	Budapest14	Budapest14	Budapest13	Budapest09	Budapest13	Budapest09	Budapest01	Budapest01	Budapest09	Budapest09	Budapest09	Budapest14	Budapest13
Budapest11	Budapest20	Budapest20	Budapest18	Budapest04	Budapest10	Budapest20	Budapest14	Budapest03	Budapest03	Budapest10	Budapest03	Budapest03	Budapest13	Budapest11	Budapest01	Budapest11	Budapest09	Budapest09	Budapest09	Budapest13	Budapest01	Budapest13	Budapest09	Budapest14	Budapest14	Budapest14	Budapest01	Budapest09	Budapest14
Budapest04	Budapest11	Budapest14	Budapest11	Budapest18	Budapest03	Budapest04	Budapest10	Budapest10	Budapest10	Budapest11	Budapest11	Budapest10	Budapest11	Budapest10	Budapest10	Budapest13	Budapest13	Budapest11	Budapest11	Budapest01	Budapest14	Budapest01	Budapest14	Budapest09	Budapest09	Budapest01	Budapest14	Budapest13	Budapest09
Budapest10	Budapest18	Budapest15	Budapest04	Budapest03	Budapest20	Budapest10	Budapest03	Budapest11	Budapest11	Budapest14	Budapest14	Budapest11	Budapest10	Budapest14	Budapest11	Budapest09	Budapest11	Budapest14	Budapest14	Budapest14	Budapest09	Budapest14	Budapest13	Budapest13	Budapest01	Budapest09	Budapest09	Budapest01	Budapest01
Debrecen	Budapest04	Budapest18	Budapest10	Budapest20	Budapest11	Budapest11	Budapest20	Budapest03	Budapest03	Budapest03	Budapest10	Budapest14	Budapest03	Budapest11	Budapest14	Budapest14	Budapest14	Budapest11	Budapest09	Budapest09	Budapest11	Budapest09	Budapest09	Budapest01	Budapest13	Budapest13	Budapest13	Budapest09	Budapest14
Budapest18	Budapest14	Budapest01	Budapest20	Budapest14	Budapest04	Budapest04	Budapest04	Budapest14	Budapest10	Budapest10	Budapest03	Budapest09	Budapest11	Budapest09	Budapest09	Budapest11	Budapest09	Budapest13	Budapest13	Budapest11	Budapest14	Budapest01	Budapest01	Budapest09	Budapest09	Budapest09	Budapest01	Budapest14	Budapest09
Budapest03	Budapest20	Budapest20	Budapest03	Budapest18	Budapest18	Budapest20	Budapest11	Budapest09	Budapest09	Budapest11	Budapest09	Budapest03	Budapest10	Budapest13	Budapest10	Budapest10	Budapest01	Budapest09	Budapest11	Budapest13	Budapest09	Budapest14	Budapest14	Budapest14	Budapest14	Budapest14	Budapest14	Budapest13	Budapest13
Budapest20	Budapest03	Budapest03	Budapest18	Budapest04	Budapest14	Budapest03	Budapest09	Budapest10	Budapest03	Budapest09	Budapest11	Budapest11	Budapest03	Budapest10	Budapest13	Budapest13	Budapest11	Budapest14	Budapest14	Budapest09	Budapest13	Budapest09	Budapest09	Budapest01	Budapest01	Budapest01	Budapest09	Budapest09	Budapest01
Budapest15	Budapest10	Budapest10	Budapest14	Budapest11	Budapest20	Budapest14	Budapest04	Budapest04	Budapest14	Budapest03	Budapest13	Budapest10	Budapest09	Budapest01	Budapest11	Budapest09	Budapest13	Budapest11	Budapest01	Budapest14	Budapest11	Budapest13	Budapest13	Budapest09	Budapest13	Budapest13	Budapest13	Budapest01	Budapest09
Debrecen	Budapest15	Budapest04	Budapest04	Budapest20	Budapest03	Budapest10	Budapest10	Budapest11	Budapest11	Budapest10	Budapest10	Budapest13	Budapest14	Budapest14	Budapest10	Budapest11	Budapest14	Budapest09	Budapest09	Budapest11	Budapest09	Budapest09	Budapest01	Budapest13	Budapest09	Budapest09	Budapest01	Budapest14	Budapest14
Budapest01	Budapest18	Budapest11	Budapest11	Budapest03	Budapest04	Budapest11	Budapest03	Budapest03	Budapest10	Budapest14	Budapest03	Budapest03	Budapest03	Budapest11	Budapest13	Budapest10	Budapest09	Budapest13	Budapest13	Budapest13	Budapest13	Budapest01	Budapest09	Budapest14	Budapest14	Budapest14	Budapest09	Budapest09	Budapest01
Budapest18	Budapest11	Budapest18	Budapest18	Budapest10	Budapest10	Budapest04	Budapest20	Budapest10	Budapest03	Budapest11	Budapest11	Budapest09	Budapest11	Budapest10	Budapest11	Budapest13	Budapest11	Budapest01	Budapest11	Budapest11	Budapest01	Budapest14	Budapest14	Budapest09	Budapest01	Budapest01	Budapest14	Budapest13	Budapest09
Budapest02	Budapest09	Budapest15	Budapest20	Budapest04	Budapest11	Budapest20	Budapest04	Budapest04	Budapest09	Budapest03	Budapest10	Budapest10	Budapest10	Budapest13	Budapest09	Budapest11	Budapest13	Budapest09	Budapest09	Budapest09	Budapest14	Budapest13	Budapest13	Budapest01	Budapest09	Budapest09	Budapest01	Budapest01	Budapest13
Debrecen	Budapest03	Budapest20	Budapest03	Budapest18	Budapest18	Budapest03	Budapest11	Budapest11	Budapest11	Budapest09	Budapest14	Budapest11	Budapest09	Budapest09	Budapest14	Budapest10	Budapest10	Budapest14	Budapest14	Budapest14	Budapest11	Budapest09	Budapest09	Budapest13	Budapest13	Budapest13	Budapest09	Budapest09	Budapest14
Budapest14	Budapest15	Budapest14	Budapest15	Budapest11	Budapest04	Budapest10	Budapest20	Budapest09	Budapest13	Budapest10	Budapest09	Budapest03	Budapest03	Budapest11	Budapest01	Budapest14	Budapest11	Budapest11	Budapest11	Budapest01	Budapest09	Budapest11	Budapest01	Budapest09	Budapest09	Budapest01	Budapest14	Budapest14	Budapest09
Budapest20	Budapest20	Budapest11	Budapest10	Budapest14	Budapest20	Budapest11	Budapest10	Budapest03	Budapest10	Budapest03	Budapest03	Budapest14	Budapest10	Budapest10	Budapest10	Budapest01	Budapest14	Budapest13	Budapest13	Budapest09	Budapest14	Budapest14	Budapest14	Budapest14	Budapest14	Budapest14	Budapest13	Budapest13	Budapest01
Budapest04	Budapest18	Budapest03	Budapest01	Budapest20	Budapest03	Budapest04	Budapest03	Budapest20	Budapest03	Budapest11	Budapest11	Budapest10	Budapest11	Budapest03	Budapest11	Budapest09	Budapest09	Budapest09	Budapest09	Budapest13	Budapest11	Budapest11	Budapest09	Budapest01	Budapest01	Budapest09	Budapest09	Budapest09	Budapest13
Budapest11	Budapest01	Budapest18	Budapest18	Budapest04	Budapest11	Budapest20	Budapest04	Budapest14	Budapest11	Budapest10	Budapest10	Budapest11	Budapest13	Budapest14	Budapest13	Budapest13	Budapest10	Budapest11	Budapest14	Budapest11	Budapest13	Budapest13	Budapest13	Budapest09	Budapest09	Budapest14	Budapest01	Budapest01	Budapest09
Budapest10	Budapest04	Budapest15	Budapest04	Budapest18	Budapest18	Budapest14	Budapest14	Budapest04	Budapest10	Budapest13	Budapest03	Budapest03	Budapest14	Budapest11	Budapest10	Budapest11	Budapest01	Budapest14	Budapest11	Budapest14	Budapest09	Budapest09	Budapest01	Budapest13	Budapest13	Budapest09	Budapest14	Budapest14	Budapest14
Debrecen	Budapest10	Budapest10	Budapest20	Budapest03	Budapest14	Budapest03	Budapest20	Budapest10	Budapest14	Budapest09	Budapest09	Budapest09	Budapest03	Budapest10	Budapest09	Budapest10	Budapest13	Budapest13	Budapest13	Budapest09	Budapest14	Budapest14	Budapest14	Budapest14	Budapest14	Budapest01	Budapest09	Budapest09	Budapest01
Budapest03	Budapest11	Budapest20	Budapest11	Budapest11	Budapest04	Budapest20	Budapest11	Budapest11	Budapest03	Budapest03	Budapest11	Budapest10	Budapest09	Budapest03	Budapest14	Budapest14	Budapest11	Budapest10	Budapest09	Budapest11	Budapest11	Budapest01	Budapest09	Budapest01	Budapest01	Budapest13	Budapest13	Budapest13	Budapest09
Budapest19	Budapest14	Budapest04	Budapest03	Budapest10	Budapest20	Budapest10	Budapest10	Budapest20	Budapest09	Budapest11	Budapest14	Budapest11	Budapest10	Budapest09	Budapest11	Budapest11	Budapest10	Budapest11	Budapest01	Budapest13	Budapest13	Budapest09	Budapest11	Budapest09	Budapest09	Budapest09	Budapest01	Budapest01	Budapest13
Budapest15	Budapest20	Budapest11	Budapest15	Budapest04	Budapest10	Budapest04	Budapest04	Budapest04	Budapest11	Budapest14	Budapest03	Budapest03	Budapest11	Budapest03	Budapest13	Budapest10	Budapest13	Budapest09	Budapest14	Budapest14	Budapest09	Budapest11	Budapest13	Budapest13	Budapest13	Budapest14	Budapest09	Budapest09	Budapest14
Debrecen	Budapest03	Budapest03	Budapest10	Budapest20	Budapest03	Budapest11	Budapest03	Budapest03	Budapest04	Budapest10	Budapest10	Budapest14	Budapest03	Budapest10	Budapest10	Budapest13	Budapest09	Budapest13	Budapest11	Budapest09	Budapest11	Budapest13	Budapest09	Budapest09	Budapest09	Budapest01	Budapest14	Budapest14	Budapest09
Budapest02	Budapest15	Budapest18	Budapest18	Budapest01	Budapest18	Budapest18	Budapest20	Budapest10	Budapest10	Budapest03	Budapest11	Budapest09	Budapest10	Budapest11	Budapest11	Budapest09	Budapest11	Budapest10	Budapest09	Budapest11	Budapest13	Budapest09	Budapest14	Budapest14	Budapest14	Budapest09	Budapest13	Budapest01	Budapest01
Budapest18	Budapest18	Budapest15	Budapest14	Budapest18	Budapest11	Budapest04	Budapest11	Budapest11	Budapest03	Budapest11	Budapest10	Budapest03	Budapest11	Budapest13	Budapest10	Budapest11	Budapest14	Budapest11	Budapest13	Budapest13	Budapest09	Budapest14	Budapest11	Budapest01	Budapest01	Budapest13	Budapest09	Budapest13	Budapest13
Budapest20	Budapest02	Budapest10	Budapest20	Budapest03	Budapest04	Budapest20	Budapest10	Budapest20	Budapest20	Budapest10	Budapest03	Budapest10	Budapest03	Budapest10	Budapest03	Budapest10	Budapest10	Budapest14	Budapest11	Budapest09	Budapest14	Budapest11	Budapest13	Budapest09	Budapest14	Budapest01	Budapest01	Budapest09	Budapest09
Budapest15	Budapest10	Budapest20	Budapest11	Budapest15	Budapest20	Budapest03	Budapest04	Budapest04	Budapest04	Budapest09	Budapest09	Budapest11	Budapest09	Budapest11	Budapest09	Budapest13	Budapest11	Budapest01	Budapest10	Budapest14	Budapest01	Budapest13	Budapest09	Budapest13	Budapest09	Budapest14	Budapest14	Budapest14	Budapest14
Budapest11	Budapest04	Budapest11	Budapest15	Budapest20	Budapest03	Budapest10	Budapest20	Budapest10	Budapest11	Budapest03	Budapest13	Budapest13	Budapest14	Budapest03	Budapest11	Budapest01	Budapest13	Budapest10	Budapest14	Budapest11	Budapest09	Budapest09	Budapest01	Budapest14	Budapest01	Budapest09	Budapest09	Budapest09	Budapest01
Debrecen	Budapest11	Budapest03	Budapest03	Budapest14	Budapest10	Budapest11	Budapest03	Budapest03	Budapest10	Budapest14	Budapest11	Budapest10	Budapest10	Budapest09	Budapest14	Budapest10	Budapest10	Budapest13	Budapest09	Budapest13	Budapest11	Budapest11	Budapest14	Budapest11	Budapest13	Budapest13	Budapest13	Budapest01	Budapest09
Budapest14	Budapest18	Budapest18	Budapest18	Budapest18	Budapest04	Budapest18	Budapest14	Budapest20	Budapest14	Budapest11	Budapest10	Budapest11	Budapest11	Budapest14	Budapest03	Budapest11	Budapest01	Budapest11	Budapest13	Budapest09	Budapest14	Budapest14	Budapest11	Budapest09	Budapest09	Budapest09	Budapest01	Budapest13	Budapest13
Budapest09	Budapest20	Budapest15	Budapest20	Budapest11	Budapest18	Budapest04	Budapest11	Budapest04	Budapest20	Budapest10	Budapest03	Budapest03	Budapest03	Budapest03	Budapest10	Budapest14	Budapest09	Budapest09	Budapest11	Budapest01	Budapest13	Budapest13	Budapest09	Budapest13	Budapest14	Budapest01	Budapest09	Budapest09	Budapest14
Budapest03	Budapest15	Budapest14	Budapest04	Budapest04	Budapest11	Budapest14	Budapest04	Budapest11	Budapest04	Budapest03	Budapest14	Budapest09	Budapest10	Budapest10	Budapest11	Budapest09	Budapest14	Budapest10	Budapest10	Budapest14	Budapest11	Budapest09	Budapest13	Budapest01	Budapest01	Budapest14	Budapest14	Budapest14	Budapest01
Budapest18	Budapest03	Budapest20	Budapest11	Budapest10	Budapest14	Budapest20	Budapest10	Budapest14	Budapest03	Budapest09	Budapest09	Budapest14	Budapest03	Budapest11	Budapest13	Budapest13	Budapest11	Budapest13	Budapest01	Budapest11	Budapest09	Budapest11	Budapest11	Budapest14	Budapest09	Budapest09	Budapest01	Budapest01	Budapest09
Debrecen	Budapest19	Budapest01	Budapest10	Budapest03	Budapest20	Budapest03	Budapest20	Budapest10	Budapest10	Budapest13	Budapest03	Budapest10	Budapest09	Budapest09	Budapest10	Budapest10	Budapest10	Budapest11	Budapest13	Budapest10	Budapest14	Budapest14	Budapest14	Budapest09	Budapest13	Budapest13	Budapest13	Budapest13	Budapest13
Budapest02	Budapest14	Budapest04	Budapest15	Budapest18	Budapest04	Budapest18	Budapest03	Budapest03	Budapest11	Budapest11	Budapest10	Budapest03	Budapest11	Budapest03	Budapest03	Budapest11	Budapest13	Budapest14	Budapest10	Budapest13	Budapest13	Budapest01	Budapest09	Budapest11	Budapest14	Budapest01	Budapest09	Budapest09	Budapest09
Budapest10	Budapest02	Budapest18	Budapest03	Budapest15	Budapest18	Budapest04	Budapest04	Budapest20	Budapest20	Budapest10	Budapest11	Budapest11	Budapest14	Budapest10	Budapest09	Budapest13	Budapest11	Budapest10	Budapest11	Budapest11	Budapest11	Budapest09	Budapest13	Budapest14	Budapest11	Budapest14	Budapest14	Budapest14	Budapest14
Budapest04	Budapest11	Budapest10	Budapest18	Budapest20	Budapest01	Budapest11	Budapest20	Budapest04	Budapest04	Budapest04	Budapest03	Budapest10	Budapest10	Budapest11	Budapest11	Budapest10	Budapest10	Budapest11	Budapest14	Budapest09	Budapest09	Budapest13	Budapest11	Budapest11	Budapest09	Budapest09	Budapest09	Budapest01	Budapest01
Budapest20	Budapest18	Budapest03	Budapest20	Budapest11	Budapest03	Budapest10	Budapest10	Budapest11	Budapest03	Budapest20	Budapest10	Budapest03	Budapest03	Budapest14	Budapest03	Budapest11	Budapest13	Budapest13	Budapest09	Budapest14	Budapest13	Budapest11	Budapest14	Budapest13	Budapest13	Budapest13	Budapest01	Budapest09	Budapest09
Debrecen	Budapest15	Budapest11	Budapest14	Budapest03	Budapest10	Budapest03	Budapest11	Budapest10	Budapest09	Budapest03	Budapest11	Budapest09	Budapest11	Budapest03	Budapest10	Budapest03	Budapest09	Budapest09	Budapest11	Budapest10	Budapest11	Budapest14	Budapest09	Budapest09	Budapest01	Budapest09	Budapest13	Budapest14	Budapest13
Budapest11	Budapest20	Budapest15	Budapest11	Budapest10	Budapest11	Budapest20	Budapest04	Budapest04	Budapest10	Budapest10	Budapest14	Budapest11	Budapest10	Budapest10	Budapest14	Budapest09	Budapest11	Budapest10	Budapest10	Budapest11	Budapest10	Budapest09	Budapest11	Budapest13	Budapest09	Budapest01	Budapest09	Budapest13	Budapest14
Budapest15	Budapest03	Budapest20	Budapest15	Budapest15	Budapest15	Budapest04	Budapest18	Budapest20	Budapest04	Budapest04	Budapest09	Budapest14	Budapest13	Budapest11	Budapest09	Budapest14	Budapest10	Budapest01	Budapest13	Budapest13	Budapest14	Budapest13	Budapest13	Budapest11	Budapest14	Budapest14	Budapest14	Budapest09	Budapest01
Budapest19	Budapest10	Budapest18	Budapest18	Budapest18	Budapest18	Budapest18	Budapest03	Budapest03	Budapest11	Budapest11	Budapest03	Budapest03	Budapest09	Budapest09	Budapest03	Budapest10	Budapest14	Budapest11	Budapest10	Budapest10	Budapest09	Budapest11	Budapest09	Budapest09	Budapest11	Budapest09	Budapest01	Budapest01	Budapest09
Budapest02	Budapest04	Budapest14	Budapest03	Budapest11	Budapest20	Budapest11	Budapest20	Budapest20	Budapest20	Budapest20	Budapest10	Budapest10	Budapest03	Budapest03	Budapest11	Budapest03	Budapest13	Budapest14	Budapest11	Budapest01	Budapest01	Budapest09	Budapest14	Budapest14	Budapest13	Budapest13	Budapest09	Budapest14	Budapest14
Debrecen	Budapest02	Budapest03	Budapest10	Budapest20	Budapest04	Budapest14	Budapest14	Budapest14	Budapest03	Budapest14	Budapest11	Budapest11	Budapest11	Budapest10	Budapest10	Budapest11	Budapest11	Budapest10	Budapest13	Budapest09	Budapest13	Budapest14	Budapest01	Budapest11	Budapest09	Budapest11	Budapest13	Budapest09	Budapest01
Budapest18	Budapest18	Budapest11	Budapest04	Budapest04	Budapest03	Budapest20	Budapest11	Budapest11	Budapest14	Budapest03	Budapest13	Budapest10	Budapest10	Budapest03	Budapest03	Budapest10	Budapest10	Budapest13	Budapest09	Budapest13	Budapest10	Budapest11	Budapest11	Budapest09	Budapest11	Budapest14	Budapest14	Budapest13	Budapest09
Budapest14	Budapest11	Budapest15	Budapest20	Budapest14	Budapest18	Budapest04	Budapest18	Budapest04	Budapest20	Budapest20	Budapest10	Budapest03	Budapest03	Budapest11	Budapest10	Budapest03	Budapest01	Budapest11	Budapest14	Budapest11	Budapest11	Budapest13	Budapest09	Budapest13	Budapest14	Budapest09	Budapest09	Budapest01	Budapest13
Budapest03	Budapest15	Budapest10	Budapest11	Budapest18	Budapest11	Budapest18	Budapest04	Budapest10	Budapest04	Budapest04	Budapest03	Budapest09	Budapest14	Budapest14	Budapest11	Budapest11	Budapest09	Budapest09	Budapest11	Budapest10	Budapest14	Budapest10	Budapest13	Budapest14	Budapest13	Budapest01	Budapest01	Budapest09	Budapest09
Budapest15	Budapest20	Budapest20	Budapest15	Budapest03	Budapest14	Budapest03	Budapest10	Budapest03	Budapest10	Budapest10	Budapest20	Budapest13	Budapest11	Budapest10	Budapest14	Budapest09	Budapest03	Budapest10	Budapest10	Budapest14	Budapest11	Budapest11	Budapest14	Budapest01	Budapest09	Budapest13	Budapest14	Budapest14	Budapest14
Budapest20	Budapest14	Budapest18	Budapest18	Budapest20	Budapest20	Budapest11	Budapest03	Budapest20	Budapest11	Budapest11	Budapest04	Budapest11	Budapest09	Budapest03	Budapest09	Budapest03	Budapest10	Budapest13	Budapest13	Budapest11	Budapest10	Budapest13	Budapest11	Budapest09	Budapest11	Budapest11	Budapest13	Budapest01	Budapest01
Debrecen	Budapest19	Budapest04	Budapest03	Budapest15	Budapest15	Budapest10	Budapest20	Budapest04	Budapest04	Budapest04	Budapest11	Budapest10	Budapest10	Budapest09	Budapest03	Budapest10	Budapest11	Budapest11	Budapest01	Budapest10	Budapest13	Budapest09	Budapest09	Budapest11	Budapest14	Budapest14	Budapest09	Budapest09	Budapest13
Budapest12	Budapest02	Budapest11	Budapest20	Budapest11	Budapest10	Budapest04	Budapest04	Budapest11	Budapest20	Budapest20	Budapest09	Budapest03	Budapest03	Budapest11	Budapest10	Budapest14	Budapest14	Budapest10	Budapest10	Budapest13	Budapest09	Budapest14	Budapest13	Budapest14	Budapest09	Budapest09	Budapest11	Budapest13	Budapest09
Budapest10	Budapest16	Budapest03	Budapest01	Budapest10	Budapest03	Budapest18	Budapest18	Budapest10	Budapest03	Budapest03	Budapest04	Budapest14	Budapest11	Budapest13	Budapest11	Budapest11	Budapest03	Budapest13	Budapest11	Budapest11	Budapest11	Budapest10	Budapest14	Budapest13	Budapest13	Budapest11	Budapest13	Budapest14	Budapest14
Budapest16	Debrecen	Budapest19	Budapest14	Budapest03	Budapest18	Budapest20	Budapest11	Budapest20	Budapest10	Budapest10	Budapest10	Budapest09	Budapest10	Budapest10	Budapest03	Budapest03	Budapest10	Budapest11	Budapest14	Budapest10	Budapest10	Budapest11	Budapest11	Budapest09	Budapest11	Budapest13	Budapest09	Budapest09	Budapest01
Debrecen	Budapest18	Budapest15	Budapest18	Budapest18	Budapest15	Budapest03	Budapest14	Budapest04	Budapest11	Budapest11	Budapest03	Budapest03	Budapest03	Budapest03	Budapest09	Budapest10	Budapest11	Budapest14	Budapest09	Budapest13	Budapest13	Budapest01	Budapest10	Budapest11	Budapest01	Budapest09	Budapest14	Budapest01	Budapest09
Budapest04	Budapest04	Budapest09	Budapest15	Budapest15	Budapest11	Budapest15	Budapest18	Budapest03	Budapest04	Budapest04	Budapest20	Budapest11	Budapest09	Budapest09	Budapest13	Budapest09	Budapest13	Budapest09	Budapest13	Budapest09	Budapest11	Budapest10	Budapest09	Budapest13	Budapest14	Budapest14	Budapest01	Budapest13	Budapest13
Budapest19	Budapest11	Budapest18	Budapest10	Budapest20	Budapest20	Budapest11	Budapest03	Budapest18	Budapest20	Budapest20	Budapest14	Budapest10	Budapest14	Budapest11	Budapest10	Budapest03	Budapest09	Budapest10	Budapest10	Budapest11	Budapest10	Budapest13	Budapest13	Budapest09	Budapest09	Budapest11	Budapest11	Budapest09	Budapest09
Budapest11	Budapest20	Budapest14	Budapest11	Budapest11	Budapest04	Budapest18	Budapest20	Budapest11	Budapest14	Budapest14	Budapest11	Budapest03	Budapest03	Budapest10	Budapest11	Budapest11	Budapest10	Budapest01	Budapest11	Budapest14	Budapest01	Budapest11	Budapest11	Budapest14	Budapest11	Budapest13	Budapest09	Budapest14	Budapest14
Budapest02	Debrecen	Budapest20	Budapest03	Budapest04	Budapest18	Budapest14	Budapest04	Budapest14	Budapest03	Budapest03	Budapest04	Budapest20	Budapest11	Budapest03	Budapest03	Budapest10	Budapest03	Budapest03	Budapest10	Budapest10	Budapest14	Budapest09	Budapest10	Budapest11	Budapest13	Budapest09	Budapest14	Budapest11	Budapest01
Budapest18	Budapest03	Budapest03	Budapest20	Budapest18	Budapest03	Budapest20	Budapest11	Budapest18	Budapest10	Budapest10	Budapest20	Budapest10	Budapest10	Budapest14	Budapest10	Budapest14	Budapest11	Budapest10	Budapest11	Budapest01	Budapest09	Budapest14	Budapest01	Budapest13	Budapest09	Budapest14	Budapest13	Budapest13	Budapest13
Debrecen	Budapest10	Budapest15	Budapest15	Budapest03	Budapest20	Budapest15	Budapest10	Budapest04	Budapest20	Budapest04	Budapest10	Budapest04	Budapest13	Budapest11	Budapest14	Budapest03	Budapest10	Budapest11	Budapest13	Budapest13	Budapest13	Budapest10	Budapest14	Budapest10	Budapest14	Budapest11	Budapest11	Budapest09	Budapest09
Budapest15	Budapest15	Budapest11	Budapest18	Budapest14	Budapest15	Budapest03	Budapest04	Budapest20	Budapest04	Budapest20	Budapest03	Budapest11	Budapest09	Budapest10	Budapest11	Budapest09	Budapest03	Budapest14	Budapest09	Budapest09	Budapest10	Budapest13	Budapest11	Budapest11	Budapest11	Budapest09	Budapest09	Budapest01	Budapest01
Budapest20	Budapest02	Budapest16	Budapest04	Budapest20	Budapest11	Budapest18	Budapest18	Budapest03	Budapest11	Budapest11	Budapest04	Budapest14	Budapest03	Budapest03	Budapest03	Budapest11	Budapest09	Budapest09	Budapest01	Budapest11	Budapest11	Budapest11	Budapest10	Budapest09	Budapest13	Budapest13	Budapest13	Budapest14	Budapest14
Budapest03	Debrecen	Budapest02	Budapest11	Budapest15	Budapest10	Budapest11	Budapest03	Budapest10	Budapest10	Budapest04	Budapest20	Budapest20	Budapest10	Budapest09	Budapest09	Budapest10	Budapest14	Budapest03	Budapest10	Budapest10	Budapest13	Budapest10	Budapest13	Budapest14	Budapest09	Budapest11	Budapest11	Budapest11	Budapest09
Budapest16	Budapest16	Budapest18	Budapest10	Budapest10	Budapest18	Budapest10	Budapest20	Budapest11	Budapest04	Budapest10	Budapest11	Budapest04	Budapest11	Budapest14	Budapest10	Budapest03	Budapest11	Budapest11	Budapest13	Budapest13	Budapest10	Budapest01	Budapest09	Budapest01	Budapest11	Budapest14	Budapest14	Budapest09	Budapest13
Budapest12	Budapest19	Budapest04	Budapest03	Budapest11	Budapest03	Budapest04	Budapest11	Budapest04	Budapest20	Budapest20	Budapest10	Budapest11	Budapest14	Budapest11	Budapest03	Budapest11	Budapest03	Budapest10	Budapest11	Budapest11	Budapest11	Budapest13	Budapest11	Budapest10	Budapest14	Budapest09	Budapest09	Budapest13	Budapest11
Debrecen	Budapest12	Budapest10	Budapest20	Budapest18	Budapest15	Budapest20	Budapest15	Budapest18	Budapest03	Budapest03	Budapest04	Budapest10	Budapest03	Budapest10	Budapest11	Budapest10	Budapest10	Budapest03	Budapest14	Budapest10	Budapest09	Budapest09	Budapest10	Budapest11	Budapest13	Budapest01	Budapest01	Budapest14	Budapest14
Budapest18	Budapest18	Budapest20	Budapest15	Budapest03	Budapest11	Budapest03	Budapest18	Budapest20	Budapest11	Budapest11	Budapest20	Budapest03	Budapest10	Budapest03	Budapest10	Budapest13	Budapest11	Budapest10	Budapest10	Budapest14	Budapest14	Budapest11	Budapest13	Budapest13	Budapest10	Budapest13	Budapest14	Budapest11	Budapest09
Budapest04	Debrecen	Budapest02	Budapest18	Budapest15	Budapest20	Budapest15	Budapest14	Budapest03	Budapest04	Budapest04	Budapest03	Budapest20	Budapest11	Budapest09	Budapest03	Budapest09	Budapest03	Budapest11	Budapest11	Budapest11	Budapest11	Budapest10	Budapest11	Budapest10	Budapest11	Budapest11	Budapest11	Budapest09	Budapest01
Budapest10	Budapest15	Budapest16	Budapest16	Budapest20	Budapest14	Budapest18	Budapest20	Budapest04	Budapest18	Budapest10	Budapest11	Budapest04	Budapest20	Budapest03	Budapest09	Budapest03	Budapest10	Budapest13	Budapest03	Budapest10	Budapest10	Budapest14	Budapest10	Budapest11	Budapest09	Budapest14	Budapest09	Budapest13	Budapest13
Budapest02	Budapest20	Budapest19	Budapest11	Budapest01	Budapest18	Budapest11	Budapest03	Budapest18	Budapest20	Budapest20	Budapest14	Budapest10	Budapest03	Budapest10	Budapest14	Budapest10	Budapest09	Budapest09	Budapest10	Budapest13	Budapest13	Budapest11	Budapest13	Budapest13	Budapest13	Budapest09	Budapest13	Budapest11	Budapest09
Debrecen	Budapest03	Budapest15	Budapest03	Budapest18	Budapest04	Budapest10	Budapest04	Budapest11	Budapest03	Budapest03	Budapest10	Budapest03	Budapest10	Budapest11	Budapest11	Budapest11	Budapest03	Budapest03	Budapest09	Budapest09	Budapest01	Budapest10	Budapest09	Budapest09	Budapest10	Budapest11	Budapest14	Budapest09	Budapest11
Budapest20	Budapest16	Budapest11	Budapest18	Budapest04	Budapest03	Budapest15	Budapest18	Budapest14	Budapest10	Budapest14	Budapest04	Budapest20	Budapest04	Budapest13	Budapest10	Budapest14	Budapest14	Budapest10	Budapest03	Budapest11	Budapest10	Budapest13	Budapest14	Budapest10	Budapest11	Budapest13	Budapest11	Budapest14	Budapest14
Budapest16	Debrecen	Budapest03	Budapest04	Budapest11	Budapest10	Budapest20	Budapest11	Budapest20	Budapest04	Budapest11	Budapest20	Budapest04	Budapest20	Budapest10	Budapest03	Budapest03	Budapest11	Budapest11	Budapest11	Budapest10	Budapest11	Budapest11	Budapest11	Budapest11	Budapest14	Budapest10	Budapest09	Budapest13	Budapest09
Budapest11	Budapest11	Budapest18	Budapest20	Budapest10	Budapest20	Budapest03	Budapest15	Budapest04	Budapest11	Budapest04	Budapest03	Budapest11	Budapest11	Budapest03	Budapest11	Budapest10	Budapest10	Budapest14	Budapest10	Budapest13	Budapest13	Budapest10	Budapest10	Budapest14	Budapest01	Budapest09	Budapest13	Budapest11	Budapest13
Budapest19	Budapest09	Budapest20	Budapest14	Budapest15	Budapest15	Budapest18	Budapest10	Budapest10	Budapest18	Budapest20	Budapest11	Budapest10	Budapest04	Budapest11	Budapest10	Budapest11	Budapest03	Budapest03	Budapest14	Budapest01	Budapest10	Budapest13	Budapest01	Budapest13	Budapest10	Budapest14	Budapest11	Budapest09	Budapest11
Budapest03	Budapest04	Budapest04	Budapest19	Budapest20	Budapest11	Budapest11	Budapest20	Budapest03	Budapest14	Budapest10	Budapest04	Budapest20	Budapest20	Budapest09	Budapest03	Budapest03	Budapest09	Budapest10	Budapest03	Budapest10	Budapest09	Budapest09	Budapest13	Budapest10	Budapest11	Budapest11	Budapest09	Budapest14	Budapest14
Debrecen	Budapest02	Budapest02	Budapest16	Budapest03	Budapest18	Budapest15	Budapest03	Budapest18	Budapest20	Budapest04	Budapest20	Budapest04	Budapest03	Budapest14	Budapest09	Budapest09	Budapest10	Budapest11	Budapest09	Budapest11	Budapest14	Budapest11	Budapest10	Budapest11	Budapest13	Budapest13	Budapest13	Budapest01	Budapest09
Budapest15	Budapest18	Budapest16	Budapest11	Budapest18	Budapest03	Budapest20	Budapest18	Budapest15	Budapest04	Budapest20	Budapest10	Budapest03	Budapest10	Budapest20	Budapest14	Budapest10	Budapest11	Budapest09	Budapest11	Budapest14	Budapest11	Budapest14	Budapest11	Budapest09	Budapest10	Budapest10	Budapest14	Budapest09	Budapest11
Budapest18	Debrecen	Budapest18	Budapest03	Budapest16	Budapest15	Budapest14	Budapest15	Budapest11	Budapest03	Budapest03	Budapest04	Budapest11	Budapest04	Budapest03	Budapest03	Budapest03	Budapest03	Budapest03	Budapest10	Budapest03	Budapest13	Budapest10	Budapest14	Budapest13	Budapest09	Budapest11	Budapest11	Budapest13	Budapest13
Budapest12	Budapest14	Budapest11	Budapest15	Budapest11	Budapest20	Budapest18	Budapest11	Budapest20	Budapest18	Budapest11	Budapest20	Budapest14	Budapest11	Budapest10	Budapest11	Budapest11	Budapest14	Budapest10	Budapest03	Budapest09	Budapest10	Budapest01	Budapest09	Budapest10	Budapest11	Budapest10	Budapest10	Budapest11	Budapest14
Budapest14	Budapest20	Budapest15	Budapest18	Budapest15	Budapest18	Budapest03	Budapest10	Budapest18	Budapest11	Budapest10	Budapest03	Budapest20	Budapest20	Budapest11	Budapest10	Budapest14	Budapest10	Budapest03	Budapest13	Budapest10	Budapest11	Budapest13	Budapest13	Budapest11	Budapest13	Budapest01	Budapest13	Budapest14	Budapest11
Debrecen	Debrecen	Budapest10	Budapest20	Budapest18	Budapest11	Budapest04	Budapest04	Budapest15	Budapest10	Budapest04	Budapest10	Budapest04	Budapest14	Budapest04	Budapest13	Budapest09	Budapest11	Budapest11	Budapest10	Budapest03	Budapest10	Budapest10	Budapest11	Budapest14	Budapest10	Budapest13	Budapest09	Budapest09	Budapest09
Budapest20	Budapest12	Budapest03	Budapest15	Budapest03	Budapest16	Budapest11	Budapest20	Budapest03	Budapest04	Budapest18	Budapest11	Budapest10	Budapest10	Budapest20	Budapest09	Budapest03	Budapest03	Budapest10	Budapest11	Budapest11	Budapest13	Budapest11	Budapest10	Budapest01	Budapest14	Budapest09	Budapest11	Budapest11	Budapest13
Budapest02	Budapest15	Budapest20	Budapest10	Budapest20	Budapest04	Budapest10	Budapest03	Budapest10	Budapest20	Budapest11	Budapest04	Budapest11	Budapest03	Budapest03	Budapest03	Budapest10	Budapest09	Budapest14	Budapest03	Budapest10	Budapest11	Budapest09	Budapest11	Budapest10	Budapest11	Budapest14	Budapest10	Budapest13	Budapest11
Budapest16	Budapest10	Budapest12	Budapest11	Budapest16	Budapest10	Budapest15	Budapest18	Budapest11	Budapest03	Budapest20	Budapest20	Budapest03	Budapest04	Budapest10	Budapest10	Budapest11	Budapest13	Budapest03	Budapest09	Budapest03	Budapest09	Budapest13	Budapest10	Budapest11	Budapest09	Budapest11	Budapest13	Budapest10	Budapest14
Budapest04	Budapest03	Budapest16	Budapest03	Budapest04	Budapest03	Budapest20	Budapest15	Budapest20	Budapest18	Budapest04	Budapest14	Budapest20	Budapest20	Budapest04	Budapest11	Budapest13	Budapest10	Budapest09	Budapest14	Budapest09	Budapest14	Budapest10	Budapest13	Budapest13	Budapest13	Budapest10	Budapest11	Budapest11	Budapest09
Debrecen	Budapest19	Budapest19	Budapest16	Budapest11	Budapest20	Budapest18	Budapest11	Budapest15	Budapest15	Budapest03	Budapest03	Budapest04	Budapest11	Budapest20	Budapest20	Budapest10	Budapest11	Budapest11	Budapest10	Budapest14	Budapest01	Budapest11	Budapest01	Budapest10	Budapest10	Budapest13	Budapest10	Budapest14	Budapest01
Budapest09	Debrecen	Budapest04	Budapest18	Budapest10	Budapest15	Budapest03	Budapest18	Budapest18	Budapest11	Budapest18	Budapest10	Budapest10	Budapest04	Budapest11	Budapest03	Budapest03	Budapest03	Budapest10	Budapest11	Budapest11	Budapest10	Budapest14	Budapest10	Budapest11	Budapest11	Budapest11	Budapest14	Budapest09	Budapest13
Budapest18	Budapest16	Budapest02	Budapest20	Budapest18	Budapest18	Budapest15	Budapest03	Budapest03	Budapest20	Budapest14	Budapest11	Budapest20	Budapest10	Budapest04	Budapest14	Budapest09	Budapest10	Budapest03	Budapest03	Budapest03	Budapest03	Budapest11	Budapest14	Budapest09	Budapest01	Budapest10	Budapest01	Budapest13	Budapest09
Budapest11	Budapest02	Budapest18	Budapest04	Budapest03	Budapest11	Budapest11	Budapest20	Budapest15	Budapest15	Budapest20	Budapest04	Budapest04	Budapest20	Budapest10	Budapest20	Budapest11	Budapest03	Budapest09	Budapest10	Budapest10	Budapest11	Budapest10	Budapest11	Budapest13	Budapest10	Budapest11	Budapest10	Budapest10	Budapest14
Budapest15	Budapest18	Budapest15	Budapest01	Budapest15	Budapest16	Budapest18	Budapest15	Budapest20	Budapest18	Budapest04	Budapest20	Budapest11	Budapest03	Budapest03	Budapest10	Budapest14	Budapest09	Budapest13	Budapest11	Budapest11	Budapest10	Budapest13	Budapest09	Budapest10	Budapest13	Budapest10	Budapest11	Budapest11	Budapest11
Debrecen	Budapest04	Budapest20	Budapest19	Budapest20	Budapest03	Budapest16	Budapest11	Budapest11	Budapest03	Budapest18	Budapest03	Budapest03	Budapest11	Budapest20	Budapest04	Budapest10	Budapest11	Budapest11	Budapest03	Budapest10	Budapest03	Budapest09	Budapest13	Budapest01	Budapest11	Budapest13	Budapest13	Budapest13	Budapest10
Budapest03	Debrecen	Budapest11	Budapest02	Budapest16	Budapest18	Budapest20	Budapest10	Budapest18	Budapest14	Budapest03	Budapest10	Budapest10	Budapest04	Budapest14	Budapest11	Budapest03	Budapest14	Budapest10	Budapest09	Budapest03	Budapest09	Budapest11	Budapest10	Budapest14	Budapest10	Budapest09	Budapest09	Budapest10	Budapest13
Budapest19	Budapest20	Budapest16	Budapest16	Budapest11	Budapest15	Budapest03	Budapest15	Budapest04	Budapest11	Budapest11	Budapest04	Budapest20	Budapest10	Budapest11	Budapest03	Budapest11	Budapest10	Budapest03	Budapest14	Budapest09	Budapest14	Budapest10	Budapest11	Budapest11	Budapest14	Budapest14	Budapest10	Budapest11	Budapest11
Budapest16	Budapest11	Budapest03	Budapest15	Budapest19	Budapest20	Budapest04	Budapest18	Budapest14	Budapest18	Budapest10	Budapest20	Budapest04	Budapest20	Budapest04	Budapest20	Budapest20	Budapest03	Budapest14	Budapest03	Budapest13	Budapest11	Budapest13	Budapest13	Budapest10	Budapest09	Budapest11	Budapest11	Budapest14	Budapest10
Budapest02	Budapest16	Budapest18	Budapest18	Budapest03	Budapest11	Budapest18	Budapest03	Budapest03	Budapest15	Budapest15	Budapest11	Budapest14	Budapest04	Budapest20	Budapest04	Budapest03	Budapest11	Budapest10	Budapest10	Budapest11	Budapest10	Budapest03	Budapest10	Budapest13	Budapest13	Budapest10	Budapest13	Budapest01	Budapest11
Budapest20	Debrecen	Budapest02	Budapest11	Budapest15	Budapest14	Budapest11	Budapest20	Budapest18	Budapest20	Budapest20	Budapest18	Budapest11	Budapest03	Budapest10	Budapest10	Budapest10	Budapest10	Budapest11	Budapest11	Budapest10	Budapest03	Budapest10	Budapest11	Budapest09	Budapest11	Budapest13	Budapest10	Budapest10	Budapest13
Debrecen	Budapest15	Budapest14	Budapest03	Budapest18	Budapest18	Budapest16	Budapest16	Budapest20	Budapest10	Budapest03	Budapest04	Budapest20	Budapest20	Budapest03	Budapest11	Budapest14	Budapest03	Budapest03	Budapest10	Budapest03	Budapest09	Budapest11	Budapest14	Budapest11	Budapest10	Budapest01	Budapest14	Budapest11	Budapest10
Budapest10	Budapest18	Budapest19	Budapest20	Budapest20	Budapest04	Budapest20	Budapest11	Budapest15	Budapest03	Budapest18	Budapest03	Budapest03	Budapest14	Budapest04	Budapest04	Budapest20	Budapest09	Budapest09	Budapest03	Budapest14	Budapest03	Budapest14	Budapest09	Budapest10	Budapest01	Budapest10	Budapest11	Budapest13	Budapest09
Budapest12	Budapest02	Budapest15	Budapest16	Budapest14	Budapest16	Budapest15	Budapest04	Budapest11	Budapest04	Budapest15	Budapest18	Budapest10	Budapest11	Budapest20	Budapest20	Budapest03	Budapest14	Budapest10	Budapest09	Budapest09	Budapest10	Budapest09	Budapest13	Budapest13	Budapest10	Budapest11	Budapest09	Budapest09	Budapest14
Budapest04	Budapest12	Budapest12	Budapest04	Budapest04	Budapest03	Budapest10	Budapest18	Budapest10	Budapest18	Budapest11	Budapest20	Budapest04	Budapest10	Budapest11	Budapest03	Budapest11	Budapest11	Budapest03	Budapest11	Budapest03	Budapest11	Budapest03	Budapest10	Budapest11	Budapest13	Budapest13	Budapest13	Budapest10	Budapest11
Budapest18	Budapest20	Budapest20	Budapest19	Budapest11	Budapest20	Budapest03	Budapest14	Budapest03	Budapest11	Budapest18	Budapest14	Budapest20	Budapest04	Budapest10	Budapest10	Budapest10	Budapest03	Budapest11	Budapest03	Budapest10	Budapest03	Budapest10	Budapest11	Budapest10	Budapest11	Budapest09	Budapest10	Budapest11	Budapest13
Debrecen	Debrecen	Budapest16	Budapest02	Budapest16	Budapest11	Budapest18	Budapest20	Budapest16	Budapest15	Budapest04	Budapest11	Budapest04	Budapest20	Budapest04	Budapest11	Budapest04	Budapest10	Budapest14	Budapest10	Budapest11	Budapest10	Budapest11	Budapest10	Budapest14	Budapest14	Budapest10	Budapest11	Budapest13	Budapest10
Budapest03	Budapest03	Budapest10	Budapest18	Budapest18	Budapest10	Budapest11	Budapest03	Budapest18	Budapest20	Budapest20	Budapest04	Budapest11	Budapest03	Budapest03	Budapest04	Budapest20	Budapest20	Budapest10	Budapest14	Budapest03	Budapest11	Budapest03	Budapest01	Budapest11	Budapest09	Budapest11	Budapest01	Budapest10	Budapest11
Budapest16	Budapest16	Budapest04	Budapest15	Budapest03	Budapest15	Budapest15	Budapest15	Budapest15	Budapest03	Budapest03	Budapest18	Budapest10	Budapest10	Budapest20	Budapest20	Budapest04	Budapest13	Budapest03	Budapest11	Budapest10	Budapest13	Budapest10	Budapest03	Budapest13	Budapest10	Budapest14	Budapest10	Budapest11	Budapest10
Budapest11	Budapest19	Debrecen	Budapest11	Budapest20	Budapest18	Budapest20	Budapest18	Budapest20	Budapest18	Budapest10	Budapest15	Budapest03	Budapest04	Budapest10	Budapest14	Budapest11	Budapest11	Budapest11	Budapest03	Budapest11	Budapest10	Budapest11	Budapest09	Budapest10	Budapest11	Budapest13	Budapest13	Budapest14	Budapest01
Budapest15	Budapest15	Budapest02	Budapest10	Budapest15	Budapest03	Budapest16	Budapest16	Budapest11	Budapest16	Budapest15	Budapest20	Budapest18	Budapest11	Budapest04	Budapest10	Budapest10	Budapest10	Budapest09	Budapest10	Budapest14	Budapest03	Budapest03	Budapest11	Budapest09	Budapest13	Budapest10	Budapest11	Budapest09	Budapest13
Budapest20	Debrecen	Budapest18	Budapest03	Budapest19	Budapest20	Budapest03	Budapest11	Budapest04	Budapest11	Budapest11	Budapest03	Budapest04	Budapest20	Budapest11	Budapest03	Budapest03	Budapest03	Budapest03	Budapest09	Budapest09	Budapest09	Budapest09	Budapest10	Budapest01	Budapest10	Budapest11	Budapest14	Budapest13	Budapest09
Debrecen	Budapest11	Budapest11	Budapest20	Budapest11	Budapest16	Budapest18	Budapest20	Budapest18	Budapest15	Budapest18	Budapest10	Budapest20	Budapest04	Budapest20	Budapest20	Budapest20	Budapest20	Budapest10	Budapest03	Budapest03	Budapest14	Budapest14	Budapest03	Budapest14	Budapest11	Budapest09	Budapest10	Budapest10	Budapest14
Budapest02	Budapest18	Debrecen	Budapest16	Budapest16	Budapest11	Budapest04	Budapest15	Budapest03	Budapest20	Budapest15	Budapest11	Budapest03	Budapest10	Budapest03	Budapest04	Budapest04	Budapest04	Budapest11	Budapest11	Budapest10	Budapest11	Budapest10	Budapest14	Budapest11	Budapest13	Budapest13	Budapest09	Budapest11	Budapest11
Budapest19	Budapest10	Budapest03	Budapest02	Budapest03	Budapest15	Budapest11	Budapest03	Budapest16	Budapest10	Budapest20	Budapest15	Budapest11	Budapest03	Budapest14	Budapest11	Budapest10	Budapest20	Budapest03	Budapest10	Budapest11	Budapest03	Budapest03	Budapest11	Budapest10	Budapest10	Budapest11	Budapest13	Budapest10	Budapest10
Budapest14	Budapest04	Budapest20	Budapest18	Budapest18	Budapest18	Budapest20	Budapest18	Budapest20	Budapest03	Budapest03	Budapest18	Budapest18	Budapest20	Budapest04	Budapest10	Budapest03	Budapest03	Budapest20	Budapest13	Budapest03	Budapest10	Budapest11	Budapest10	Budapest13	Budapest11	Budapest10	Budapest11	Budapest13	Budapest13
Budapest18	Debrecen	Budapest15	Budapest15	Budapest04	Budapest03	Budapest16	Budapest16	Budapest11	Budapest18	Budapest16	Budapest03	Budapest15	Budapest11	Budapest20	Budapest04	Budapest20	Budapest10	Budapest10	Budapest09	Budapest10	Budapest11	Budapest10	Budapest03	Budapest10	Budapest14	Budapest01	Budapest10	Budapest11	Budapest11
Debrecen	Budapest02	Budapest16	Budapest12	Budapest20	Budapest20	Budapest03	Budapest11	Budapest15	Budapest15	Budapest18	Budapest20	Budapest20	Budapest04	Budapest10	Budapest20	Budapest04	Budapest11	Budapest14	Budapest03	Budapest11	Budapest09	Budapest03	Budapest09	Budapest11	Budapest09	Budapest14	Budapest11	Budapest10	Budapest10
Budapest15	Budapest20	Budapest18	Budapest20	Budapest10	Budapest04	Budapest18	Budapest04	Budapest18	Budapest11	Budapest11	Budapest15	Budapest14	Budapest10	Budapest11	Budapest03	Budapest11	Budapest04	Budapest03	Budapest10	Budapest03	Budapest03	Budapest09	Budapest13	Budapest03	Budapest13	Budapest10	Budapest14	Budapest01	Budapest09
Budapest12	Budapest16	Debrecen	Budapest04	Budapest11	Budapest16	Budapest15	Budapest20	Budapest03	Budapest20	Budapest15	Budapest18	Budapest04	Budapest03	Budapest04	Budapest11	Budapest20	Budapest20	Budapest20	Budapest11	Budapest09	Budapest10	Budapest11	Budapest10	Budapest09	Budapest11	Budapest11	Budapest13	Budapest13	Budapest13
Budapest10	Budapest03	Budapest12	Budapest19	Budapest16	Budapest19	Budapest10	Budapest18	Budapest10	Budapest16	Budapest20	Budapest11	Budapest18	Budapest20	Budapest20	Budapest04	Budapest14	Budapest14	Budapest11	Budapest14	Budapest10	Budapest03	Budapest14	Budapest11	Budapest03	Budapest10	Budapest13	Budapest10	Budapest09	Budapest11
Budapest20	Debrecen	Budapest19	Budapest16	Budapest03	Budapest11	Budapest11	Budapest03	Budapest15	Budapest04	Budapest03	Budapest16	Budapest11	Budapest14	Budapest03	Budapest20	Budapest04	Budapest03	Budapest10	Budapest03	Budapest03	Budapest10	Budapest10	Budapest03	Budapest10	Budapest01	Budapest10	Budapest11	Budapest11	Budapest10
Debrecen	Budapest12	Budapest04	Budapest02	Budapest18	Budapest18	Budapest04	Budapest10	Budapest20	Budapest18	Budapest18	Budapest04	Budapest10	Budapest11	Budapest10	Budapest10	Budapest10	Budapest10	Budapest04	Budapest20	Budapest14	Budapest11	Budapest03	Budapest10	Budapest11	Budapest10	Budapest11	Budapest09	Budapest10	Budapest14
Budapest03	Budapest18	Debrecen	Budapest18	Budapest15	Budapest15	Budapest20	Budapest15	Budapest16	Budapest03	Budapest16	Budapest20	Budapest03	Budapest04	Budapest11	Budapest03	Budapest11	Budapest04	Budapest20	Budapest10	Budapest11	Budapest14	Budapest11	Budapest11	Budapest14	Budapest13	Budapest09	Budapest13	Budapest14	Budapest11
Budapest16	Budapest15	Budapest02	Budapest03	Budapest12	Budapest03	Budapest18	Budapest11	Budapest11	Budapest20	Budapest11	Budapest03	Budapest15	Budapest18	Budapest04	Budapest20	Budapest03	Budapest20	Budapest03	Budapest11	Budapest10	Budapest09	Budapest10	Budapest03	Budapest09	Budapest11	Budapest13	Budapest10	Budapest11	Budapest10
Budapest02	Debrecen	Budapest20	Budapest11	Budapest20	Budapest10	Budapest03	Budapest16	Budapest18	Budapest15	Budapest04	Budapest18	Budapest20	Budapest20	Budapest20	Budapest04	Budapest20	Budapest11	Budapest14	Budapest03	Budapest03	Budapest03	Budapest03	Budapest09	Budapest03	Budapest09	Budapest10	Budapest01	Budapest13	Budapest13
Budapest04	Budapest19	Budapest16	Budapest15	Budapest15	Budapest01	Budapest16	Budapest18	Budapest03	Budapest11	Budapest20	Budapest15	Budapest18	Budapest15	Budapest03	Budapest10	Budapest04	Budapest04	Budapest11	Budapest10	Budapest09	Budapest10	Budapest09	Budapest14	Budapest10	Budapest14	Budapest11	Budapest11	Budapest10	Budapest01
Budapest18	Budapest14	Debrecen	Budapest20	Budapest19	Budapest16	Budapest15	Budapest03	Budapest04	Budapest18	Budapest10	Budapest11	Budapest16	Budapest03	Budapest10	Budapest11	Budapest10	Budapest10	Budapest04	Budapest20	Budapest11	Budapest11	Budapest13	Budapest10	Budapest11	Budapest03	Budapest14	Budapest10	Budapest11	Budapest10
Szeged	Budapest02	Budapest03	Budapest16	Budapest02	Budapest20	Budapest20	Budapest20	Budapest20	Budapest16	Budapest15	Budapest10	Budapest03	Budapest18	Budapest04	Budapest04	Budapest20	Budapest20	Budapest20	Budapest03	Budapest10	Budapest03	Budapest11	Budapest03	Budapest03	Budapest10	Budapest10	Budapest13	Budapest10	Budapest11
Debrecen	Budapest20	Budapest18	Budapest12	Budapest16	Budapest04	Budapest11	Budapest15	Budapest16	Budapest03	Budapest18	Budapest16	Budapest11	Budapest11	Budapest11	Budapest20	Budapest03	Budapest03	Budapest10	Budapest14	Budapest03	Budapest10	Budapest10	Budapest11	Budapest10	Budapest11	Budapest01	Budapest11	Budapest13	Budapest09
Budapest11	Debrecen	Budapest15	Budapest18	Budapest18	Budapest18	Budapest18	Budapest11	Budapest18	Budapest18	Budapest03	Budapest20	Budapest15	Budapest16	Budapest20	Budapest14	Budapest04	Budapest11	Budapest04	Budapest11	Budapest14	Budapest11	Budapest03	Budapest10	Budapest13	Budapest03	Budapest13	Budapest10	Budapest09	Budapest13
Budapest16	Budapest16	Budapest11	Budapest04	Budapest03	Budapest11	Budapest03	Budapest18	Budapest11	Budapest15	Budapest11	Budapest03	Budapest20	Budapest15	Budapest04	Budapest03	Budapest11	Budapest04	Budapest20	Budapest20	Budapest20	Budapest14	Budapest09	Budapest03	Budapest11	Budapest10	Budapest11	Budapest14	Budapest14	Budapest10
Budapest20	Budapest11	Debrecen	Budapest10	Budapest04	Budapest15	Budapest16	Budapest16	Budapest15	Budapest11	Budapest16	Budapest18	Budapest18	Budapest20	Budapest10	Budapest10	Budapest10	Budapest10	Budapest03	Budapest04	Budapest13	Budapest03	Budapest03	Budapest09	Budapest10	Budapest09	Budapest10	Budapest09	Budapest11	Budapest11
Miskolc	Budapest04	Budapest10	Budapest02	Budapest11	Budapest03	Budapest15	Budapest03	Budapest03	Budapest20	Budapest20	Budapest15	Budapest04	Budapest18	Budapest03	Budapest11	Budapest20	Budapest20	Budapest10	Budapest10	Budapest11	Budapest09	Budapest10	Budapest11	Budapest03	Budapest03	Budapest09	Budapest13	Budapest10	Budapest14
Szeged	Budapest18	Budapest02	Budapest20	Budapest20	Budapest19	Budapest18	Budapest20	Budapest18	Budapest16	Budapest15	Budapest11	Budapest16	Budapest03	Budapest16	Budapest04	Budapest04	Budapest04	Budapest11	Budapest03	Budapest10	Budapest10	Budapest11	Budapest14	Budapest09	Budapest11	Budapest03	Budapest11	Budapest01	Budapest13
Debrecen	Budapest03	Budapest20	Budapest14	Budapest16	Budapest16	Budapest01	Budapest04	Budapest20	Budapest03	Budapest18	Budapest18	Budapest11	Budapest04	Budapest18	Budapest20	Budapest11	Budapest11	Budapest04	Budapest20	Budapest03	Budapest03	Budapest14	Budapest03	Budapest11	Budapest10	Budapest11	Budapest10	Budapest13	Budapest10
Budapest15	Debrecen	Budapest15	Budapest15	Budapest02	Budapest20	Budapest20	Budapest18	Budapest15	Budapest18	Budapest03	Budapest15	Budapest18	Budapest18	Budapest11	Budapest03	Budapest03	Budapest03	Budapest20	Budapest04	Budapest20	Budapest11	Budapest03	Budapest10	Budapest14	Budapest03	Budapest10	Budapest01	Budapest10	Budapest11
Budapest19	Budapest10	Debrecen	Budapest19	Budapest18	Budapest18	Budapest04	Budapest16	Budapest16	Budapest04	Budapest11	Budapest03	Budapest03	Budapest11	Budapest15	Budapest20	Budapest10	Budapest20	Budapest03	Budapest11	Budapest03	Budapest10	Budapest10	Budapest11	Budapest03	Budapest14	Budapest13	Budapest14	Budapest11	Budapest09
Budapest02	Budapest12	Budapest19	Budapest03	Budapest15	Budapest03	Budapest10	Budapest11	Budapest11	Budapest20	Budapest16	Budapest20	Budapest20	Budapest16	Budapest20	Budapest16	Budapest20	Budapest10	Budapest10	Budapest10	Budapest10	Budapest03	Budapest11	Budapest10	Budapest10	Budapest11	Budapest14	Budapest10	Budapest09	Budapest13
Miskolc	Budapest15	Budapest12	Budapest11	Budapest10	Budapest11	Budapest11	Budapest15	Budapest03	Budapest16	Budapest18	Budapest16	Budapest15	Budapest20	Budapest03	Budapest04	Budapest04	Budapest04	Budapest04	Budapest04	Budapest20	Budapest20	Budapest09	Budapest03	Budapest09	Budapest10	Budapest03	Budapest11	Budapest13	Budapest11
Budapest12	Budapest20	Budapest16	Budapest16	Budapest12	Budapest15	Budapest16	Budapest20	Budapest18	Budapest11	Budapest04	Budapest11	Budapest16	Budapest15	Budapest18	Budapest11	Budapest14	Budapest20	Budapest11	Budapest20	Budapest04	Budapest14	Budapest03	Budapest09	Budapest03	Budapest03	Budapest09	Budapest13	Budapest10	Budapest10
Budapest18	Debrecen	Debrecen	Budapest18	Budapest19	Budapest16	Budapest03	Budapest03	Budapest04	Budapest15	Budapest20	Budapest18	Budapest18	Budapest03	Budapest15	Budapest10	Budapest20	Budapest14	Budapest20	Budapest03	Budapest11	Budapest11	Budapest10	Budapest03	Budapest10	Budapest09	Budapest11	Budapest09	Budapest11	Budapest01
Szeged	Budapest16	Budapest03	Budapest02	Budapest04	Budapest18	Budapest18	Budapest10	Budapest20	Budapest18	Budapest03	Budapest04	Budapest03	Budapest18	Budapest20	Budapest04	Budapest04	Budapest03	Budapest04	Budapest11	Budapest14	Budapest20	Budapest11	Budapest10	Budapest11	Budapest10	Budapest10	Budapest03	Budapest14	Budapest10
Debrecen	Budapest02	Budapest18	Budapest15	Budapest20	Budapest20	Budapest15	Budapest18	Budapest10	Budapest03	Budapest15	Budapest20	Budapest20	Budapest11	Budapest16	Budapest20	Budapest11	Budapest11	Budapest10	Budapest10	Budapest20	Budapest03	Budapest03	Budapest11	Budapest03	Budapest11	Budapest03	Budapest10	Budapest11	Budapest14
Budapest04	Budapest19	Budapest04	Budapest20	Budapest02	Budapest04	Budapest20	Budapest15	Budapest16	Budapest10	Budapest18	Budapest03	Budapest15	Budapest16	Budapest11	Budapest03	Budapest10	Budapest10	Budapest03	Budapest04	Budapest04	Budapest10	Budapest10	Budapest14	Budapest10	Budapest03	Budapest10	Budapest11	Budapest10	Budapest11
Budapest10	Debrecen	Budapest20	Budapest12	Budapest16	Budapest12	Budapest19	Budapest11	Budapest11	Budapest20	Budapest11	Budapest16	Budapest11	Budapest20	Budapest18	Budapest18	Budapest03	Budapest04	Budapest20	Budapest20	Budapest10	Budapest13	Budapest14	Budapest03	Budapest11	Budapest10	Budapest11	Budapest10	Budapest13	Budapest13
Budapest03	Budapest04	Debrecen	Budapest18	Budapest18	Budapest03	Budapest03	Budapest03	Budapest03	Budapest15	Budapest16	Budapest18	Budapest18	Budapest15	Budapest15	Budapest16	Budapest16	Budapest20	Budapest11	Budapest03	Budapest03	Budapest20	Budapest20	Budapest09	Budapest14	Budapest13	Budapest03	Budapest03	Budapest09	Budapest10
Miskolc	Budapest18	Budapest11	Budapest16	Budapest03	Budapest19	Budapest11	Budapest20	Budapest18	Budapest11	Budapest20	Budapest15	Budapest03	Budapest03	Budapest03	Budapest11	Budapest20	Budapest04	Budapest04	Budapest14	Budapest11	Budapest03	Budapest03	Budapest10	Budapest03	Budapest11	Budapest09	Budapest11	Budapest01	Budapest11
Budapest16	Budapest11	Budapest16	Budapest03	Budapest15	Budapest16	Budapest16	Budapest16	Budapest15	Budapest03	Budapest03	Budapest11	Budapest16	Budapest18	Budapest20	Budapest15	Budapest04	Budapest16	Budapest10	Budapest20	Budapest20	Budapest11	Budapest11	Budapest11	Budapest09	Budapest09	Budapest10	Budapest09	Budapest10	Budapest09
Budapest11	Budapest03	Budapest02	Budapest04	Budapest11	Budapest11	Budapest15	Budapest18	Budapest20	Budapest18	Budapest18	Budapest20	Budapest20	Budapest10	Budapest16	Budapest20	Budapest11	Budapest20	Budapest20	Budapest04	Budapest04	Budapest04	Budapest10	Budapest03	Budapest10	Budapest03	Budapest03	Budapest03	Budapest03	Budapest13
Szeged	Debrecen	Budapest18	Budapest19	Budapest20	Budapest15	Budapest18	Budapest04	Budapest15	Budapest16	Budapest15	Budapest03	Budapest15	Budapest15	Budapest18	Budapest18	Budapest20	Budapest03	Budapest03	Budapest10	Budapest10	Budapest10	Budapest20	Budapest10	Budapest03	Budapest10	Budapest11	Budapest10	Budapest11	Budapest10
Debrecen	Budapest20	Debrecen	Budapest11	Budapest16	Budapest18	Budapest20	Budapest11	Budapest18	Budapest04	Budapest11	Budapest16	Budapest11	Budapest11	Budapest04	Budapest03	Budapest16	Budapest11	Budapest04	Budapest11	Budapest03	Budapest20	Budapest03	Budapest11	Budapest11	Budapest14	Budapest14	Budapest14	Budapest14	Budapest11
Budapest20	Budapest16	Budapest15	Budapest10	Budapest18	Budapest20	Budapest03	Budapest15	Budapest03	Budapest20	Budapest16	Budapest18	Budapest18	Budapest20	Budapest11	Budapest15	Budapest03	Budapest10	Budapest11	Budapest04	Budapest20	Budapest04	Budapest14	Budapest13	Budapest10	Budapest11	Budapest10	Budapest11	Budapest10	Budapest14
Budapest14	Budapest15	Budapest10	Budapest02	Budapest02	Budapest03	Budapest16	Budapest20	Budapest11	Budapest18	Budapest20	Budapest15	Budapest04	Budapest03	Budapest03	Budapest16	Budapest10	Budapest04	Budapest16	Budapest20	Budapest04	Budapest20	Budapest20	Budapest20	Budapest03	Budapest03	Budapest03	Budapest03	Budapest03	Budapest10
Miskolc	Budapest02	Budapest12	Budapest15	Budapest15	Budapest10	Budapest11	Budapest16	Budapest16	Budapest03	Budapest04	Budapest11	Budapest10	Budapest16	Budapest18	Budapest20	Budapest04	Budapest20	Budapest20	Budapest03	Budapest11	Budapest14	Budapest03	Budapest03	Budapest09	Budapest10	Budapest11	Budapest10	Budapest11	Budapest01
Budapest18	Budapest18	Debrecen	Debrecen	Budapest12	Budapest15	Budapest04	Budapest03	Budapest20	Budapest15	Budapest18	Budapest18	Budapest03	Budapest18	Budapest15	Budapest11	Budapest20	Budapest16	Budapest04	Budapest10	Budapest10	Budapest11	Budapest10	Budapest10	Budapest11	Budapest09	Budapest10	Budapest09	Budapest10	Budapest13
Budapest15	Debrecen	Budapest14	Budapest20	Budapest19	Budapest12	Budapest18	Budapest18	Budapest04	Budapest11	Budapest03	Budapest04	Budapest20	Budapest04	Budapest20	Budapest18	Budapest03	Budapest03	Budapest10	Budapest04	Budapest04	Budapest03	Budapest11	Budapest14	Budapest14	Budapest03	Budapest03	Budapest03	Budapest13	Budapest09
Szeged	Budapest12	Budapest20	Budapest16	Budapest03	Budapest18	Budapest19	Budapest10	Budapest18	Budapest16	Budapest10	Budapest20	Budapest16	Budapest20	Budapest16	Budapest15	Budapest18	Budapest11	Budapest03	Budapest20	Budapest20	Budapest10	Budapest04	Budapest20	Budapest10	Budapest11	Budapest09	Budapest11	Budapest09	Budapest11
Debrecen	Budapest10	Budapest03	Budapest18	Budapest16	Budapest16	Budapest15	Budapest04	Budapest03	Budapest18	Budapest15	Budapest03	Budapest15	Budapest15	Budapest11	Budapest03	Budapest15	Budapest20	Budapest20	Budapest11	Budapest03	Budapest04	Budapest20	Budapest03	Budapest03	Budapest10	Budapest11	Budapest10	Budapest03	Budapest10
Budapest02	Budapest15	Budapest19	Debrecen	Budapest20	Budapest02	Budapest11	Budapest11	Budapest16	Budapest20	Budapest11	Budapest16	Budapest18	Budapest18	Budapest03	Budapest18	Budapest11	Budapest04	Budapest16	Budapest16	Budapest20	Budapest20	Budapest04	Budapest11	Budapest11	Budapest03	Budapest10	Budapest03	Budapest11	Budapest03
Budapest19	Budapest20	Budapest04	Budapest12	Budapest04	Budapest20	Budapest03	Budapest18	Budapest11	Budapest04	Budapest18	Budapest18	Budapest11	Budapest11	Budapest18	Budapest16	Budapest16	Budapest16	Budapest11	Budapest03	Budapest04	Budapest04	Budapest10	Budapest10	Budapest20	Budapest14	Budapest03	Budapest14	Budapest10	Budapest11
Budapest03	Debrecen	Debrecen	Budapest04	Budapest18	Budapest04	Budapest20	Budapest03	Budapest18	Budapest11	Budapest16	Budapest15	Budapest03	Budapest03	Budapest15	Budapest11	Budapest18	Budapest10	Budapest04	Budapest20	Budapest11	Budapest10	Budapest11	Budapest03	Budapest03	Budapest11	Budapest14	Budapest09	Budapest03	Budapest10
Miskolc	Budapest14	Budapest16	Budapest20	Budapest11	Budapest11	Budapest16	Budapest20	Budapest15	Budapest10	Budapest20	Budapest11	Budapest18	Budapest16	Budapest20	Budapest04	Budapest15	Budapest03	Budapest20	Budapest04	Budapest16	Budapest11	Budapest03	Budapest20	Budapest10	Budapest10	Budapest09	Budapest11	Budapest09	Budapest03
Budapest16	Budapest19	Budapest02	Debrecen	Budapest10	Budapest19	Budapest18	Budapest16	Budapest20	Budapest03	Budapest03	Budapest10	Budapest15	Budapest18	Budapest16	Budapest20	Budapest20	Budapest20	Budapest03	Budapest10	Budapest10	Budapest03	Budapest20	Budapest04	Budapest13	Budapest03	Budapest03	Budapest10	Budapest14	Budapest09
Szeged	Budapest03	Budapest18	Budapest03	Budapest02	Budapest15	Budapest15	Budapest15	Budapest03	Budapest16	Budapest15	Budapest03	Budapest20	Budapest15	Budapest03	Budapest03	Budapest03	Budapest15	Budapest16	Budapest11	Budapest03	Budapest20	Budapest04	Budapest20	Budapest20	Budapest09	Budapest10	Budapest03	Budapest11	Budapest14
Debrecen	Budapest11	Debrecen	Budapest18	Budapest15	Budapest18	Budapest12	Budapest19	Budapest10	Budapest18	Budapest18	Budapest20	Budapest16	Budapest20	Budapest18	Budapest18	Budapest18	Budapest11	Budapest10	Budapest16	Budapest20	Budapest04	Budapest20	Budapest11	Budapest03	Budapest11	Budapest11	Budapest10	Budapest10	Budapest03
Budapest20	Debrecen	Budapest11	Budapest16	Budapest18	Budapest03	Budapest10	Budapest11	Budapest15	Budapest15	Budapest11	Budapest15	Budapest11	Budapest03	Budapest15	Budapest15	Budapest11	Budapest18	Budapest11	Budapest20	Budapest04	Budapest10	Budapest10	Budapest10	Budapest10	Budapest10	Budapest03	Budapest03	Budapest03	Budapest10
Budapest12	Budapest16	Budapest15	Budapest02	Budapest03	Budapest16	Budapest03	Budapest03	Budapest11	Budapest20	Budapest04	Budapest18	Budapest03	Budapest11	Budapest11	Budapest20	Budapest15	Budapest15	Budapest04	Budapest04	Budapest11	Budapest20	Budapest04	Budapest03	Budapest11	Budapest03	Budapest10	Budapest11	Budapest10	Budapest11
Budapest04	Budapest18	Budapest20	Debrecen	Budapest16	Budapest02	Budapest20	Budapest18	Budapest18	Budapest03	Budapest20	Budapest16	Budapest18	Budapest16	Budapest20	Budapest16	Budapest16	Budapest20	Budapest20	Budapest03	Budapest16	Budapest16	Budapest11	Budapest04	Budapest20	Budapest20	Budapest11	Budapest10	Budapest11	Budapest03
Miskolc	Budapest02	Debrecen	Budapest15	Budapest20	Budapest20	Budapest04	Budapest15	Budapest16	Budapest11	Budapest16	Budapest03	Budapest15	Budapest18	Budapest04	Budapest11	Budapest20	Budapest03	Budapest03	Budapest20	Budapest20	Budapest03	Budapest03	Budapest20	Budapest14	Budapest14	Budapest14	Budapest13	Budapest03	Budapest10
Budapest21	Budapest04	Budapest02	Budapest19	Budapest12	Budapest15	Budapest18	Budapest20	Budapest20	Budapest15	Budapest03	Budapest20	Budapest20	Budapest04	Budapest18	Budapest18	Budapest03	Budapest16	Budapest16	Budapest16	Budapest03	Budapest11	Budapest16	Budapest14	Budapest03	Budapest03	Budapest09	Budapest11	Budapest09	Budapest11
Szeged	Debrecen	Budapest16	Budapest11	Budapest15	Budapest12	Budapest16	Budapest16	Budapest04	Budapest18	Budapest18	Budapest11	Budapest04	Budapest20	Budapest16	Budapest03	Budapest18	Budapest18	Budapest20	Budapest11	Budapest10	Budapest04	Budapest20	Budapest11	Budapest20	Budapest20	Budapest03	Budapest09	Budapest10	Budapest09
Budapest18	Budapest20	Budapest18	Debrecen	Budapest19	Budapest18	Budapest11	Budapest03	Budapest03	Budapest16	Budapest15	Budapest15	Budapest18	Budapest03	Budapest03	Budapest15	Budapest15	Budapest11	Budapest15	Budapest04	Budapest04	Budapest20	Budapest04	Budapest04	Budapest04	Budapest10	Budapest10	Budapest03	Budapest03	Budapest03
Debrecen	Budapest16	Budapest04	Budapest20	Budapest02	Budapest16	Budapest19	Budapest18	Budapest18	Budapest20	Budapest20	Budapest18	Budapest16	Budapest18	Budapest20	Budapest10	Budapest11	Budapest04	Budapest11	Budapest10	Budapest20	Budapest16	Budapest10	Budapest10	Budapest10	Budapest03	Budapest11	Budapest10	Budapest11	Budapest10
Budapest11	Budapest12	Debrecen	Budapest16	Budapest16	Budapest11	Budapest15	Budapest15	Budapest11	Budapest03	Budapest11	Budapest04	Budapest11	Budapest15	Budapest11	Budapest20	Budapest18	Budapest18	Budapest18	Budapest03	Budapest16	Budapest03	Budapest11	Budapest20	Budapest11	Budapest11	Budapest03	Budapest03	Budapest14	Budapest13
Budapest15	Debrecen	Budapest12	Budapest03	Budapest18	Budapest20	Budapest12	Budapest11	Budapest16	Budapest18	Budapest16	Budapest16	Budapest03	Budapest11	Budapest15	Budapest15	Budapest16	Budapest03	Budapest04	Budapest20	Budapest11	Budapest20	Budapest03	Budapest03	Budapest04	Budapest20	Budapest20	Budapest14	Budapest10	Budapest11
Budapest10	Budapest18	Budapest19	Budapest18	Budapest04	Budapest04	Budapest20	Budapest20	Budapest15	Budapest15	Budapest03	Budapest20	Budapest20	Budapest16	Budapest18	Budapest18	Budapest03	Budapest16	Budapest20	Budapest16	Budapest04	Budapest04	Budapest20	Budapest16	Budapest20	Budapest14	Budapest10	Budapest11	Budapest03	Budapest10
Budapest02	Budapest15	Budapest03	Debrecen	Budapest11	Budapest10	Budapest03	Budapest16	Budapest20	Budapest11	Budapest18	Budapest03	Budapest15	Budapest20	Budapest16	Budapest03	Budapest20	Budapest20	Budapest03	Budapest11	Budapest20	Budapest11	Budapest16	Budapest20	Budapest03	Budapest03	Budapest03	Budapest10	Budapest11	Budapest03
Miskolc	Budapest02	Budapest10	Budapest12	Budapest20	Budapest02	Budapest18	Budapest04	Budapest03	Budapest16	Budapest15	Budapest18	Budapest18	Budapest15	Budapest03	Budapest11	Budapest04	Budapest15	Budapest16	Budapest04	Budapest03	Budapest10	Budapest04	Budapest04	Budapest10	Budapest10	Budapest20	Budapest03	Budapest10	Budapest14
Szeged	Budapest21	Debrecen	Budapest15	Budapest03	Budapest18	Budapest16	Budapest19	Budapest18	Budapest20	Budapest20	Budapest11	Budapest16	Budapest18	Budapest18	Budapest16	Budapest18	Budapest11	Budapest18	Budapest20	Budapest16	Budapest16	Budapest20	Budapest11	Budapest16	Budapest20	Budapest14	Budapest20	Budapest03	Budapest09
Debrecen	Debrecen	Budapest15	Budapest02	Budapest14	Budapest03	Budapest04	Budapest12	Budapest11	Budapest04	Budapest03	Budapest15	Budapest03	Budapest03	Budapest15	Budapest18	Budapest11	Budapest18	Budapest15	Budapest15	Budapest11	Budapest20	Budapest03	Budapest16	Budapest11	Budapest04	Budapest11	Budapest11	Budapest09	Budapest03
Budapest16	Budapest10	Budapest20	Debrecen	Budapest18	Budapest16	Budapest12	Budapest18	Budapest16	Budapest18	Budapest18	Budapest18	Budapest11	Budapest11	Budapest20	Budapest04	Budapest15	Budapest15	Budapest11	Budapest10	Budapest10	Budapest04	Budapest16	Budapest03	Budapest04	Budapest11	Budapest03	Budapest10	Budapest11	Budapest11
Budapest09	Szeged	Budapest11	Budapest10	Budapest15	Budapest19	Budapest18	Budapest03	Budapest04	Budapest03	Budapest16	Budapest03	Budapest18	Budapest10	Budapest11	Budapest20	Budapest20	Budapest20	Budapest10	Budapest03	Budapest04	Budapest03	Budapest20	Budapest20	Budapest20	Budapest16	Budapest20	Budapest03	Budapest03	Budapest10
Budapest03	Miskolc	Budapest16	Budapest04	Budapest02	Budapest15	Budapest15	Budapest16	Budapest20	Budapest11	Budapest11	Budapest16	Budapest15	Budapest15	Budapest10	Budapest03	Budapest16	Budapest03	Budapest03	Budapest20	Budapest20	Budapest11	Budapest04	Budapest04	Budapest03	Budapest20	Budapest10	Budapest20	Budapest10	Budapest03
Miskolc	Budapest03	Debrecen	Budapest20	Budapest20	Budapest12	Budapest20	Budapest20	Budapest18	Budapest15	Budapest15	Budapest20	Budapest20	Budapest18	Budapest04	Budapest16	Budapest03	Budapest16	Budapest20	Budapest16	Budapest03	Budapest16	Budapest11	Budapest10	Budapest16	Budapest03	Budapest03	Budapest14	Budapest14	Budapest10
Budapest21	Budapest19	Budapest18	Debrecen	Budapest16	Budapest20	Budapest03	Budapest15	Budapest15	Budapest18	Budapest18	Budapest11	Budapest03	Budapest03	Budapest18	Budapest11	Budapest18	Budapest18	Budapest15	Budapest11	Budapest16	Budapest20	Budapest10	Budapest11	Budapest20	Budapest04	Budapest20	Budapest03	Budapest20	Budapest11
Szeged	Budapest04	Budapest02	Budapest18	Budapest12	Budapest04	Budapest16	Budapest11	Budapest03	Budapest20	Budapest03	Budapest15	Budapest16	Budapest20	Budapest03	Budapest18	Budapest15	Budapest11	Budapest18	Budapest18	Budapest20	Budapest04	Budapest03	Budapest20	Budapest04	Budapest10	Budapest04	Budapest20	Budapest03	Budapest09
Debrecen	Budapest11	Budapest15	Budapest16	Budapest19	Budapest02	Budapest19	Budapest18	Budapest19	Budapest16	Budapest20	Budapest18	Budapest18	Budapest16	Budapest16	Budapest15	Budapest11	Budapest15	Budapest16	Budapest15	Budapest04	Budapest10	Budapest20	Budapest04	Budapest11	Budapest20	Budapest16	Budapest10	Budapest10	Budapest03
Budapest04	Debrecen	Debrecen	Budapest02	Budapest04	Budapest18	Budapest11	Budapest03	Budapest11	Budapest03	Budapest04	Budapest03	Budapest11	Budapest11	Budapest20	Budapest20	Budapest20	Budapest20	Budapest11	Budapest03	Budapest11	Budapest03	Budapest16	Budapest16	Budapest10	Budapest04	Budapest11	Budapest11	Budapest11	Budapest10
Budapest19	Szeged	Budapest20	Budapest11	Budapest10	Budapest16	Budapest15	Budapest15	Budapest16	Budapest10	Budapest10	Budapest16	Budapest04	Budapest04	Budapest15	Budapest03	Budapest16	Budapest03	Budapest03	Budapest18	Budapest10	Budapest20	Budapest04	Budapest03	Budapest03	Budapest11	Budapest10	Budapest03	Budapest03	Budapest11
Budapest12	Miskolc	Budapest03	Debrecen	Budapest11	Budapest11	Budapest02	Budapest19	Budapest20	Budapest11	Budapest11	Budapest20	Budapest20	Budapest18	Budapest11	Budapest15	Budapest03	Budapest18	Budapest18	Budapest04	Budapest15	Budapest16	Budapest11	Budapest20	Budapest20	Budapest16	Budapest04	Budapest16	Budapest20	Budapest14
Budapest18	Budapest16	Budapest16	Budapest15	Budapest18	Budapest15	Budapest18	Budapest12	Budapest15	Budapest15	Budapest16	Budapest04	Budapest15	Budapest16	Budapest18	Budapest18	Budapest18	Budapest16	Budapest15	Budapest20	Budapest20	Budapest11	Budapest10	Budapest10	Budapest16	Budapest20	Budapest20	Budapest20	Budapest10	Budapest03
Miskolc	Budapest21	Budapest18	Budapest19	Budapest02	Budapest19	Budapest20	Budapest16	Budapest18	Budapest18	Budapest18	Budapest11	Budapest10	Budapest20	Budapest03	Budapest11	Budapest15	Budapest04	Budapest20	Budapest16	Budapest03	Budapest04	Budapest20	Budapest04	Budapest04	Budapest03	Budapest03	Budapest03	Budapest03	Budapest20
Budapest16	Budapest18	Debrecen	Budapest03	Budapest15	Budapest03	Budapest16	Budapest20	Budapest03	Budapest03	Budapest15	Budapest18	Budapest03	Budapest03	Budapest15	Budapest16	Budapest20	Budapest11	Budapest15	Budapest11	Budapest16	Budapest20	Budapest04	Budapest11	Budapest20	Budapest10	Budapest16	Budapest10	Budapest20	Budapest10
Szeged	Budapest15	Budapest12	Debrecen	Budapest20	Budapest20	Budapest03	Budapest04	Budapest10	Budapest20	Budapest20	Budapest15	Budapest18	Budapest15	Budapest20	Budapest20	Budapest03	Budapest18	Budapest18	Budapest03	Budapest18	Budapest03	Budapest16	Budapest16	Budapest11	Budapest04	Budapest20	Budapest11	Budapest14	Budapest03
Debrecen	Debrecen	Budapest04	Budapest18	Debrecen	Budapest18	Budapest10	Budapest18	Budapest11	Budapest16	Budapest03	Budapest10	Budapest11	Budapest18	Budapest18	Budapest15	Budapest18	Budapest03	Budapest03	Budapest18	Budapest11	Budapest16	Budapest03	Budapest03	Budapest16	Budapest11	Budapest11	Budapest04	Budapest11	Budapest11
Budapest02	Budapest02	Budapest19	Budapest16	Budapest16	Budapest02	Budapest04	Budapest03	Budapest15	Budapest04	Budapest11	Budapest03	Budapest16	Budapest11	Budapest16	Budapest18	Budapest15	Budapest20	Budapest20	Budapest15	Budapest15	Budapest20	Budapest20	Budapest20	Budapest03	Budapest16	Budapest04	Budapest20	Budapest16	Budapest20
Budapest15	Szeged	Budapest02	Budapest12	Budapest03	Budapest16	Budapest12	Budapest10	Budapest18	Budapest18	Budapest15	Budapest20	Budapest20	Budapest15	Budapest11	Budapest03	Budapest11	Budapest15	Budapest16	Budapest20	Budapest20	Budapest15	Budapest11	Budapest16	Budapest20	Budapest20	Budapest10	Budapest16	Budapest03	Budapest14
Budapest21	Miskolc	Debrecen	Budapest20	Budapest18	Budapest15	Budapest18	Budapest11	Budapest03	Budapest11	Budapest18	Budapest16	Budapest15	Budapest20	Budapest03	Budapest11	Budapest16	Budapest16	Budapest11	Budapest16	Budapest03	Budapest11	Budapest04	Budapest20	Budapest04	Budapest03	Budapest03	Budapest03	Budapest20	Budapest03
Budapest11	Budapest12	Budapest21	Debrecen	Debrecen	Budapest12	Budapest02	Budapest15	Budapest16	Budapest15	Budapest16	Budapest18	Budapest18	Budapest03	Budapest15	Budapest16	Budapest18	Budapest18	Budapest04	Budapest03	Budapest18	Budapest10	Budapest16	Budapest04	Budapest10	Budapest04	Budapest20	Budapest20	Budapest16	Budapest10
Miskolc	Budapest09	Budapest14	Budapest04	Budapest12	Budapest20	Budapest15	Budapest20	Budapest20	Budapest20	Budapest20	Budapest11	Budapest03	Budapest18	Budapest18	Budapest18	Budapest04	Budapest03	Budapest18	Budapest18	Budapest15	Budapest04	Budapest20	Budapest03	Budapest03	Budapest20	Budapest16	Budapest04	Budapest11	Budapest20
Budapest14	Budapest16	Budapest11	Budapest14	Budapest15	Budapest18	Budapest20	Budapest16	Budapest12	Budapest03	Budapest03	Budapest15	Budapest15	Budapest16	Budapest20	Budapest04	Budapest20	Budapest20	Budapest03	Budapest15	Budapest16	Budapest18	Budapest03	Budapest10	Budapest20	Budapest16	Budapest04	Budapest16	Budapest03	Budapest16
Pécs	Debrecen	Debrecen	Budapest02	Budapest20	Budapest04	Budapest16	Budapest12	Budapest04	Budapest18	Budapest18	Budapest03	Budapest20	Budapest11	Budapest15	Budapest20	Budapest03	Budapest15	Budapest16	Budapest11	Budapest11	Budapest03	Budapest10	Budapest11	Budapest16	Budapest11	Budapest11	Budapest11	Budapest20	Budapest03
Szeged	Szeged	Budapest16	Debrecen	Debrecen	Budapest03	Budapest19	Budapest18	Budapest19	Budapest16	Budapest04	Budapest20	Budapest11	Budapest15	Budapest11	Budapest03	Budapest11	Budapest11	Budapest20	Budapest20	Budapest18	Budapest20	Budapest11	Budapest04	Budapest04	Budapest03	Budapest20	Budapest20	Budapest04	Budapest11
Debrecen	Miskolc	Budapest18	Budapest19	Budapest02	Budapest10	Budapest11	Budapest04	Budapest16	Budapest11	Budapest11	Budapest18	Budapest16	Budapest18	Budapest16	Budapest15	Budapest16	Budapest18	Budapest15	Budapest15	Budapest03	Budapest16	Budapest15	Budapest20	Budapest11	Budapest20	Budapest03	Budapest04	Budapest10	Budapest20
Budapest18	Budapest03	Budapest15	Budapest15	Budapest16	Budapest11	Budapest15	Budapest03	Budapest12	Budapest15	Budapest16	Budapest15	Budapest18	Budapest03	Budapest18	Budapest18	Budapest18	Budapest15	Budapest18	Budapest18	Budapest20	Budapest11	Budapest20	Budapest16	Budapest20	Budapest04	Budapest16	Budapest10	Budapest20	Budapest16
Budapest03	Budapest19	Budapest03	Budapest18	Budapest19	Budapest16	Budapest02	Budapest19	Budapest18	Budapest19	Budapest20	Budapest11	Budapest04	Budapest20	Budapest03	Budapest11	Budapest15	Budapest10	Budapest11	Budapest03	Budapest15	Budapest15	Budapest16	Budapest03	Budapest16	Budapest10	Budapest20	Budapest03	Budapest04	Budapest03
Budapest10	Budapest21	Budapest21	Budapest11	Budapest04	Budapest02	Budapest18	Budapest16	Budapest15	Budapest03	Budapest03	Budapest16	Budapest03	Budapest16	Budapest20	Budapest16	Budapest20	Budapest03	Budapest15	Budapest16	Budapest18	Budapest18	Budapest03	Budapest20	Budapest03	Budapest16	Budapest04	Budapest20	Budapest16	Budapest20
Miskolc	Budapest04	Debrecen	Debrecen	Debrecen	Budapest19	Budapest03	Budapest20	Budapest20	Budapest20	Budapest15	Budapest03	Budapest18	Budapest04	Budapest04	Budapest20	Budapest03	Budapest20	Budapest20	Budapest20	Budapest03	Budapest03	Budapest20	Budapest04	Budapest10	Budapest20	Budapest10	Budapest16	Budapest11	Budapest16
Budapest15	Debrecen	Budapest10	Budapest16	Budapest11	Budapest15	Budapest20	Budapest12	Budapest03	Budapest16	Budapest18	Budapest18	Budapest11	Budapest18	Budapest18	Budapest15	Budapest18	Budapest16	Budapest03	Budapest11	Budapest16	Budapest20	Budapest04	Budapest11	Budapest04	Budapest03	Budapest11	Budapest11	Budapest03	Budapest03
Pécs	Szeged	Budapest02	Budapest20	Budapest18	Budapest20	Budapest16	Budapest15	Budapest11	Budapest18	Budapest11	Budapest04	Budapest16	Budapest11	Budapest03	Budapest18	Budapest15	Budapest11	Budapest18	Budapest18	Budapest20	Budapest15	Budapest18	Budapest10	Budapest20	Budapest11	Budapest04	Budapest04	Budapest20	Budapest10
Szeged	Miskolc	Budapest04	Budapest03	Budapest03	Budapest18	Budapest04	Budapest18	Budapest18	Budapest04	Budapest10	Budapest20	Budapest20	Budapest15	Budapest16	Budapest03	Budapest11	Budapest18	Budapest16	Budapest15	Budapest04	Budapest18	Budapest11	Budapest16	Budapest11	Budapest04	Budapest20	Budapest20	Budapest16	Budapest11
Budapest20	Budapest18	Debrecen	Debrecen	Debrecen	Budapest02	Budapest18	Budapest11	Budapest15	Budapest11	Budapest15	Budapest16	Budapest15	Budapest20	Budapest11	Budapest20	Budapest16	Budapest15	Budapest11	Budapest03	Budapest11	Budapest16	Budapest15	Budapest20	Budapest04	Budapest20	Budapest16	Budapest16	Budapest04	Budapest04
Debrecen	Budapest11	Budapest19	Budapest10	Budapest16	Budapest15	Budapest12	Budapest03	Budapest16	Budapest15	Budapest20	Budapest11	Budapest03	Budapest03	Budapest15	Budapest15	Budapest18	Budapest03	Budapest15	Budapest18	Budapest18	Budapest11	Budapest16	Budapest03	Budapest16	Budapest16	Budapest03	Budapest03	Budapest10	Budapest20
Budapest02	Budapest15	Budapest12	Budapest02	Budapest20	Budapest16	Budapest19	Budapest16	Budapest20	Budapest20	Budapest03	Budapest18	Budapest18	Budapest18	Budapest20	Budapest11	Budapest03	Budapest18	Budapest18	Budapest15	Budapest15	Budapest03	Budapest18	Budapest15	Budapest20	Budapest10	Budapest20	Budapest10	Budapest20	Budapest16
Budapest16	Budapest02	Budapest16	Budapest15	Budapest15	Budapest12	Budapest15	Budapest18	Budapest03	Budapest03	Budapest18	Budapest15	Budapest15	Budapest16	Budapest18	Budapest18	Budapest20	Budapest04	Budapest03	Budapest20	Budapest20	Budapest18	Budapest03	Budapest20	Budapest03	Budapest04	Budapest04	Budapest04	Budapest03	Budapest03
Budapest19	Debrecen	Budapest18	Budapest21	Debrecen	Budapest18	Budapest02	Budapest15	Budapest19	Budapest18	Budapest16	Budapest03	Budapest20	Budapest11	Budapest03	Budapest03	Budapest15	Budapest20	Budapest20	Budapest16	Budapest03	Budapest15	Budapest20	Budapest11	Budapest10	Budapest11	Budapest11	Budapest20	Budapest11	Budapest20
Miskolc	Szeged	Debrecen	Debrecen	Budapest02	Budapest03	Budapest20	Budapest20	Budapest04	Budapest16	Budapest04	Budapest20	Budapest11	Budapest15	Budapest16	Budapest16	Budapest11	Budapest16	Budapest16	Budapest11	Budapest16	Budapest20	Budapest15	Budapest16	Budapest11	Budapest20	Budapest16	Budapest11	Budapest16	Budapest04
Budapest12	Budapest10	Budapest21	Budapest18	Budapest18	Budapest20	Budapest16	Budapest02	Budapest12	Budapest12	Budapest11	Budapest16	Budapest16	Budapest20	Budapest11	Budapest18	Budapest18	Budapest11	Budapest04	Budapest04	Budapest18	Budapest15	Budapest11	Budapest04	Budapest04	Budapest03	Budapest03	Budapest16	Budapest04	Budapest11
Pécs	Miskolc	Budapest15	Budapest12	Budapest12	Budapest04	Budapest11	Budapest19	Budapest18	Budapest19	Budapest18	Budapest18	Budapest18	Budapest03	Budapest15	Budapest15	Budapest04	Budapest15	Budapest18	Budapest18	Budapest15	Budapest11	Budapest18	Budapest18	Budapest20	Budapest16	Budapest20	Budapest03	Budapest20	Budapest10
Szeged	Budapest20	Budapest11	Budapest04	Debrecen	Budapest11	Budapest18	Budapest04	Budapest16	Budapest15	Budapest15	Budapest04	Budapest03	Budapest18	Budapest18	Budapest11	Budapest16	Budapest18	Budapest11	Budapest03	Budapest11	Budapest18	Budapest03	Budapest03	Budapest16	Budapest04	Budapest10	Budapest20	Budapest03	Budapest04
Debrecen	Budapest16	Budapest03	Debrecen	Budapest10	Budapest16	Budapest03	Budapest12	Budapest11	Budapest20	Budapest20	Budapest11	Budapest04	Budapest16	Budapest20	Budapest20	Budapest20	Budapest03	Budapest03	Budapest20	Budapest18	Budapest03	Budapest16	Budapest20	Budapest03	Budapest20	Budapest04	Budapest04	Budapest10	Budapest20
Budapest21	Budapest03	Debrecen	Budapest16	Budapest04	Budapest19	Budapest15	Budapest16	Budapest15	Budapest03	Budapest03	Budapest03	Budapest20	Budapest04	Budapest04	Budapest03	Budapest03	Budapest20	Budapest20	Budapest16	Budapest03	Budapest16	Budapest20	Budapest15	Budapest20	Budapest03	Budapest16	Budapest10	Budapest20	Budapest16
Budapest04	Debrecen	Budapest20	Budapest21	Budapest19	Budapest02	Budapest10	Budapest18	Budapest20	Budapest18	Budapest16	Budapest20	Budapest10	Budapest20	Budapest10	Budapest16	Budapest18	Budapest16	Budapest15	Budapest18	Budapest20	Budapest20	Budapest15	Budapest18	Budapest15	Budapest10	Budapest11	Budapest11	Budapest04	Budapest03
Budapest18	Szeged	Miskolc	Budapest03	Debrecen	Budapest15	Budapest02	Budapest03	Budapest03	Budapest16	Budapest18	Budapest15	Budapest15	Budapest18	Budapest03	Budapest18	Budapest15	Budapest11	Budapest18	Budapest15	Budapest15	Budapest04	Budapest18	Budapest11	Budapest11	Budapest11	Budapest20	Budapest04	Budapest11	Budapest20
Miskolc	Miskolc	Budapest16	Budapest19	Budapest16	Budapest18	Budapest20	Budapest20	Budapest18	Budapest11	Budapest11	Budapest18	Budapest11	Budapest03	Budapest18	Budapest04	Budapest11	Budapest18	Budapest16	Budapest11	Budapest16	Budapest18	Budapest03	Budapest16	Budapest10	Budapest16	Budapest03	Budapest20	Budapest16	Budapest11
Budapest11	Budapest21	Budapest18	Debrecen	Budapest03	Budapest20	Budapest16	Budapest15	Budapest15	Budapest04	Budapest15	Budapest10	Budapest18	Budapest11	Budapest15	Budapest20	Budapest10	Budapest15	Budapest11	Budapest03	Budapest11	Budapest03	Budapest11	Budapest03	Budapest15	Budapest20	Budapest16	Budapest16	Budapest20	Budapest16
Pécs	Budapest18	Budapest02	Budapest11	Budapest20	Budapest03	Budapest04	Budapest02	Budapest12	Budapest10	Budapest20	Budapest03	Budapest03	Budapest15	Budapest11	Budapest15	Budapest03	Budapest03	Budapest15	Budapest18	Budapest18	Budapest16	Budapest15	Budapest18	Budapest18	Budapest04	Budapest20	Budapest03	Budapest04	Budapest04
Szeged	Budapest14	Debrecen	Budapest15	Debrecen	Budapest16	Budapest18	Budapest10	Budapest10	Budapest12	Budapest03	Budapest16	Budapest16	Budapest10	Budapest16	Budapest03	Budapest20	Budapest20	Budapest18	Budapest15	Budapest15	Budapest20	Budapest18	Budapest15	Budapest03	Budapest03	Budapest04	Budapest20	Budapest03	Budapest20
Debrecen	Budapest12	Szeged	Budapest18	Budapest02	Budapest12	Budapest12	Budapest11	Budapest16	Budapest15	Budapest19	Budapest11	Budapest20	Budapest18	Budapest20	Budapest18	Budapest16	Budapest15	Budapest03	Budapest20	Budapest20	Budapest15	Budapest20	Budapest20	Budapest20	Budapest20	Budapest10	Budapest16	Budapest10	Budapest03
Budapest16	Budapest15	Budapest04	Debrecen	Budapest15	Debrecen	Budapest15	Budapest18	Budapest20	Budapest18	Budapest16	Budapest18	Budapest15	Budapest15	Budapest03	Budapest11	Budapest15	Budapest18	Budapest20	Budapest16	Budapest03	Budapest11	Budapest16	Budapest11	Budapest16	Budapest15	Budapest03	Budapest03	Budapest11	Budapest10
Budapest03	Debrecen	Miskolc	Budapest02	Budapest18	Budapest18	Budapest19	Budapest15	Budapest03	Budapest20	Budapest11	Budapest15	Budapest18	Budapest11	Budapest18	Budapest16	Budapest18	Budapest11	Budapest15	Budapest11	Budapest18	Budapest18	Budapest04	Budapest15	Budapest04	Budapest16	Budapest11	Budapest11	Budapest16	Budapest04
Budapest21	Szeged	Budapest21	Budapest16	Budapest11	Budapest15	Budapest02	Budapest20	Budapest18	Budapest03	Budapest18	Budapest20	Budapest11	Budapest16	Budapest15	Budapest20	Budapest11	Budapest16	Budapest18	Budapest03	Budapest15	Budapest15	Budapest18	Budapest18	Budapest18	Budapest11	Budapest20	Budapest04	Budapest20	Budapest11
Budapest15	Miskolc	Budapest10	Budapest21	Debrecen	Budapest02	Budapest11	Budapest16	Budapest04	Budapest16	Budapest15	Budapest15	Budapest03	Budapest20	Budapest11	Budapest15	Budapest04	Budapest03	Budapest03	Budapest18	Budapest11	Budapest20	Budapest03	Budapest03	Budapest11	Budapest18	Budapest04	Budapest20	Budapest04	Budapest16
Miskolc	Budapest19	Debrecen	Debrecen	Budapest21	Debrecen	Budapest16	Budapest02	Budapest12	Budapest18	Budapest03	Budapest11	Budapest16	Budapest03	Budapest20	Budapest18	Budapest20	Budapest18	Budapest16	Budapest15	Budapest16	Budapest03	Budapest11	Budapest16	Budapest15	Budapest15	Budapest16	Budapest10	Budapest03	Budapest20
Budapest02	Budapest02	Budapest12	Budapest12	Budapest16	Budapest10	Budapest20	Budapest04	Budapest19	Budapest15	Budapest20	Budapest18	Budapest18	Budapest18	Budapest16	Budapest03	Budapest18	Budapest15	Budapest20	Budapest20	Budapest20	Budapest18	Budapest15	Budapest20	Budapest20	Budapest20	Budapest20	Budapest04	Budapest20	Budapest03
Pécs	Budapest16	Szeged	Budapest04	Budapest04	Budapest20	Budapest03	Budapest18	Budapest15	Budapest11	Budapest16	Budapest03	Budapest04	Budapest15	Budapest03	Budapest10	Budapest03	Budapest20	Budapest11	Budapest04	Budapest03	Budapest16	Budapest20	Budapest15	Budapest03	Budapest03	Budapest03	Budapest20	Budapest16	Budapest10
Szeged	Budapest21	Budapest15	Budapest18	Debrecen	Budapest04	Budapest18	Budapest12	Budapest20	Budapest20	Budapest12	Budapest16	Budapest20	Budapest20	Budapest18	Budapest11	Budapest16	Budapest04	Budapest15	Budapest18	Budapest18	Budapest11	Budapest16	Budapest18	Budapest18	Budapest18	Budapest15	Budapest16	Budapest11	Budapest04
Debrecen	Debrecen	Miskolc	Budapest10	Budapest12	Debrecen	Budapest15	Budapest16	Budapest16	Budapest03	Budapest18	Budapest20	Budapest03	Budapest03	Budapest15	Budapest15	Budapest15	Budapest18	Budapest18	Budapest11	Budapest04	Budapest15	Budapest18	Budapest03	Budapest16	Budapest16	Budapest10	Budapest03	Budapest04	Budapest20
Budapest19	Budapest04	Budapest19	Debrecen	Budapest18	Budapest11	Budapest12	Budapest19	Budapest11	Budapest19	Budapest04	Budapest04	Budapest16	Budapest16	Budapest20	Budapest18	Budapest18	Budapest11	Budapest03	Budapest16	Budapest16	Budapest18	Budapest03	Budapest11	Budapest11	Budapest11	Budapest11	Budapest11	Budapest20	Budapest16
Budapest10	Szeged	Budapest02	Budapest02	Budapest21	Budapest16	Budapest18	Budapest03	Budapest18	Budapest15	Budapest19	Budapest18	Budapest18	Budapest11	Budapest11	Budapest16	Budapest11	Budapest16	Budapest20	Budapest03	Budapest18	Budapest03	Budapest20	Budapest18	Budapest15	Budapest04	Budapest16	Budapest16	Budapest16	Budapest11
Budapest04	Miskolc	Debrecen	Budapest15	Debrecen	Budapest18	Budapest16	Budapest20	Budapest02	Budapest12	Budapest15	Budapest03	Budapest11	Budapest18	Budapest15	Budapest03	Budapest03	Budapest03	Budapest16	Budapest18	Budapest03	Budapest20	Budapest15	Budapest15	Budapest18	Budapest20	Budapest20	Budapest20	Budapest03	Budapest04
Miskolc	Budapest11	Budapest16	Budapest20	Budapest15	Debrecen	Budapest20	Budapest15	Budapest15	Budapest16	Budapest03	Budapest16	Budapest15	Budapest04	Budapest18	Budapest20	Budapest20	Budapest20	Budapest04	Budapest15	Budapest20	Budapest15	Budapest11	Budapest20	Budapest03	Budapest15	Budapest04	Budapest04	Budapest10	Budapest20
Budapest18	Budapest18	Szeged	Budapest16	Budapest02	Budapest03	Budapest04	Budapest11	Budapest03	Budapest18	Budapest20	Budapest20	Budapest20	Budapest20	Budapest16	Budapest04	Budapest15	Budapest15	Budapest18	Budapest20	Budapest15	Budapest11	Budapest18	Budapest16	Budapest20	Budapest18	Budapest18	Budapest10	Budapest20	Budapest03
Budapest12	Budapest03	Budapest18	Debrecen	Budapest19	Budapest21	Budapest02	Budapest18	Budapest19	Budapest04	Budapest16	Budapest11	Budapest15	Budapest15	Budapest03	Budapest11	Budapest18	Budapest18	Budapest11	Budapest03	Budapest11	Budapest18	Budapest15	Budapest03	Budapest15	Budapest03	Budapest03	Budapest03	Budapest04	Budapest16
Pécs	Debrecen	Miskolc	Budapest03	Debrecen	Budapest15	Budapest19	Budapest02	Budapest16	Budapest20	Budapest12	Budapest15	Budapest18	Budapest18	Budapest18	Budapest18	Budapest16	Budapest03	Budapest15	Budapest16	Budapest18	Budapest16	Budapest03	Budapest18	Budapest18	Budapest20	Budapest15	Budapest20	Budapest11	Budapest20
Szeged	Szeged	Budapest21	Budapest21	Budapest03	Debrecen	Budapest03	Budapest15	Budapest20	Budapest12	Budapest18	Budapest18	Budapest03	Budapest03	Budapest04	Budapest15	Budapest03	Budapest20	Budapest18	Budapest18	Budapest15	Budapest03	Budapest18	Budapest15	Budapest16	Budapest16	Budapest20	Budapest15	Budapest16	Budapest04
Debrecen	Miskolc	Budapest03	Budapest19	Budapest16	Budapest19	Budapest16	Budapest16	Budapest12	Budapest03	Budapest15	Budapest03	Budapest11	Budapest16	Budapest20	Budapest20	Budapest20	Budapest16	Budapest03	Budapest11	Budapest20	Budapest20	Budapest16	Budapest11	Budapest11	Budapest11	Budapest11	Budapest11	Budapest03	Budapest11
Budapest16	Budapest16	Debrecen	Debrecen	Budapest21	Budapest02	Budapest11	Budapest20	Budapest04	Budapest18	Budapest11	Budapest19	Budapest16	Budapest11	Budapest11	Budapest16	Budapest15	Budapest11	Budapest20	Budapest15	Budapest03	Budapest15	Budapest20	Budapest20	Budapest03	Budapest15	Budapest18	Budapest18	Budapest20	Budapest10
Budapest21	Budapest21	Budapest15	Budapest12	Budapest10	Budapest16	Budapest18	Budapest03	Budapest18	Budapest16	Budapest18	Budapest15	Budapest20	Budapest18	Budapest16	Budapest03	Budapest18	Budapest15	Budapest16	Budapest20	Budapest16	Budapest18	Budapest04	Budapest04	Budapest20	Budapest18	Budapest15	Budapest15	Budapest04	Budapest03
Budapest03	Budapest15	Szeged	Budapest15	Debrecen	Debrecen	Budapest15	Budapest18	Budapest02	Budapest15	Budapest03	Budapest11	Budapest15	Budapest15	Budapest03	Budapest18	Budapest11	Budapest18	Budapest11	Budapest03	Budapest18	Budapest04	Budapest11	Budapest18	Budapest15	Budapest03	Budapest03	Budapest20	Budapest10	Budapest20
Miskolc	Budapest12	Budapest11	Budapest18	Budapest15	Budapest12	Budapest20	Budapest12	Budapest16	Budapest11	Budapest20	Budapest16	Budapest18	Budapest20	Budapest18	Budapest11	Budapest16	Budapest03	Budapest15	Budapest18	Budapest11	Budapest11	Budapest18	Budapest16	Budapest18	Budapest18	Budapest18	Budapest03	Budapest20	Budapest16
Budapest14	Pécs	Miskolc	Debrecen	Budapest11	Budapest18	Budapest02	Budapest15	Budapest18	Budapest19	Budapest16	Budapest20	Budapest03	Budapest03	Budapest15	Budapest15	Budapest03	Budapest18	Budapest18	Budapest15	Budapest15	Budapest16	Budapest15	Budapest03	Budapest03	Budapest15	Budapest16	Budapest16	Budapest15	Budapest04
Pécs	Debrecen	Budapest18	Budapest16	Budapest18	Budapest04	Budapest15	Budapest19	Budapest15	Budapest03	Budapest04	Budapest18	Budapest11	Budapest16	Budapest20	Budapest20	Budapest20	Budapest15	Budapest03	Budapest20	Budapest20	Budapest18	Budapest03	Budapest20	Budapest16	Budapest20	Budapest20	Budapest18	Budapest11	Budapest20
Szeged	Budapest18	Debrecen	Budapest02	Debrecen	Budapest21	Budapest18	Budapest02	Budapest11	Budapest20	Budapest12	Budapest04	Budapest18	Budapest11	Budapest03	Budapest03	Budapest15	Budapest20	Budapest20	Budapest16	Budapest03	Budapest03	Budapest20	Budapest15	Budapest20	Budapest03	Budapest15	Budapest11	Budapest03	Budapest03
Debrecen	Szeged	Budapest16	Budapest21	Budapest02	Debrecen	Budapest12	Budapest16	Budapest20	Budapest15	Budapest18	Budapest03	Budapest15	Budapest18	Budapest18	Budapest16	Budapest18	Budapest16	Budapest15	Budapest11	Budapest18	Budapest20	Budapest16	Budapest18	Budapest15	Budapest16	Budapest11	Budapest15	Budapest18	Budapest16
Budapest11	Miskolc	Szeged	Budapest04	Budapest16	Budapest02	Budapest16	Budapest20	Budapest03	Budapest18	Budapest15	Budapest10	Budapest20	Budapest15	Budapest15	Budapest18	Budapest11	Budapest11	Budapest18	Budapest18	Budapest15	Budapest15	Budapest18	Budapest11	Budapest18	Budapest18	Budapest18	Budapest20	Budapest16	Budapest11
Budapest18	Budapest02	Budapest21	Debrecen	Budapest21	Budapest15	Budapest21	Budapest04	Budapest15	Budapest12	Budapest20	Budapest12	Budapest16	Budapest20	Budapest11	Budapest04	Budapest04	Budapest04	Budapest11	Budapest15	Budapest11	Budapest18	Budapest03	Budapest16	Budapest11	Budapest11	Budapest03	Budapest03	Budapest20	Budapest20
Budapest15	Budapest10	Budapest02	Budapest11	Debrecen	Budapest19	Budapest03	Budapest18	Budapest18	Budapest16	Budapest03	Budapest15	Budapest03	Budapest03	Budapest16	Budapest11	Budapest18	Budapest18	Budapest16	Budapest03	Budapest16	Budapest03	Budapest11	Budapest03	Budapest15	Budapest15	Budapest16	Budapest18	Budapest15	Budapest15
Budapest02	Budapest04	Miskolc	Budapest18	Budapest04	Debrecen	Budapest10	Budapest11	Budapest02	Budapest04	Budapest10	Budapest20	Budapest18	Budapest16	Budapest20	Budapest18	Budapest16	Budapest03	Budapest03	Budapest18	Budapest18	Budapest11	Budapest15	Budapest18	Budapest18	Budapest20	Budapest20	Budapest15	Budapest03	Budapest10
Miskolc	Pécs	Budapest04	Budapest03	Budapest12	Budapest11	Budapest04	Budapest02	Budapest16	Budapest18	Budapest16	Budapest18	Budapest04	Budapest18	Budapest04	Budapest15	Budapest03	Budapest20	Budapest20	Budapest04	Budapest03	Budapest16	Budapest18	Budapest15	Budapest03	Budapest03	Budapest15	Budapest16	Budapest18	Budapest03
Budapest20	Debrecen	Budapest19	Miskolc	Budapest18	Budapest16	Budapest19	Budapest15	Budapest19	Budapest20	Budapest11	Budapest16	Budapest11	Budapest04	Budapest18	Budapest20	Budapest20	Budapest16	Budapest15	Budapest20	Budapest20	Budapest20	Budapest16	Budapest20	Budapest20	Budapest18	Budapest18	Budapest11	Budapest11	Budapest11
Pécs	Budapest20	Debrecen	Budapest17	Budapest03	Budapest21	Debrecen	Budapest10	Budapest12	Budapest03	Budapest19	Budapest11	Budapest10	Budapest11	Budapest03	Budapest03	Budapest15	Budapest11	Budapest18	Budapest16	Budapest15	Budapest15	Budapest20	Budapest11	Budapest16	Budapest15	Budapest03	Budapest18	Budapest15	Budapest15
Szeged	Szeged	Budapest12	Debrecen	Debrecen	Debrecen	Budapest02	Budapest18	Budapest04	Budapest16	Budapest15	Budapest15	Budapest15	Budapest20	Budapest11	Budapest16	Budapest18	Budapest15	Budapest16	Budapest11	Budapest18	Budapest18	Budapest15	Budapest15	Budapest11	Budapest11	Budapest11	Budapest04	Budapest20	Budapest18
Debrecen	Miskolc	Szeged	Budapest16	Budapest19	Budapest03	Budapest21	Budapest03	Budapest20	Budapest11	Budapest12	Budapest03	Budapest20	Budapest15	Budapest16	Budapest18	Budapest11	Budapest18	Budapest11	Budapest03	Budapest04	Budapest03	Budapest11	Budapest18	Budapest04	Budapest16	Budapest15	Budapest20	Budapest16	Budapest20
Budapest16	Budapest17	Budapest17	Budapest21	Budapest15	Budapest18	Budapest15	Budapest16	Budapest10	Budapest19	Budapest18	Budapest18	Budapest16	Budapest18	Budapest18	Budapest15	Budapest15	Budapest03	Budapest04	Budapest18	Budapest11	Budapest20	Budapest18	Budapest03	Budapest18	Budapest18	Budapest18	Budapest03	Budapest18	Budapest04
Budapest21	Budapest11	Miskolc	Budapest19	Budapest21	Budapest15	Debrecen	Budapest20	Budapest02	Budapest15	Budapest04	Budapest20	Budapest03	Budapest03	Budapest15	Budapest11	Budapest20	Budapest20	Budapest18	Budapest15	Budapest16	Budapest15	Budapest03	Budapest16	Budapest03	Budapest04	Budapest20	Budapest16	Budapest03	Budapest16
Budapest17	Budapest19	Budapest03	Miskolc	Debrecen	Debrecen	Budapest18	Budapest12	Budapest15	Budapest02	Budapest20	Budapest12	Budapest18	Budapest16	Budapest20	Budapest20	Budapest03	Budapest15	Budapest03	Budapest20	Budapest20	Budapest18	Budapest20	Budapest20	Budapest20	Budapest20	Budapest15	Budapest18	Budapest15	Budapest18
Budapest04	Pécs	Budapest20	Budapest15	Budapest02	Budapest10	Budapest11	Budapest04	Budapest18	Budapest18	Budapest03	Budapest16	Budapest11	Budapest11	Budapest03	Budapest03	Budapest18	Budapest18	Budapest20	Budapest16	Budapest03	Budapest11	Budapest15	Budapest04	Budapest15	Budapest03	Budapest03	Budapest15	Budapest20	Budapest03
Miskolc	Budapest03	Debrecen	Debrecen	Budapest16	Budapest12	Budapest16	Budapest19	Budapest03	Budapest12	Budapest16	Budapest04	Budapest15	Budapest18	Budapest18	Budapest18	Budapest16	Budapest11	Budapest15	Budapest11	Budapest18	Budapest16	Budapest16	Budapest18	Budapest18	Budapest18	Budapest18	Budapest11	Budapest11	Budapest20
Budapest19	Debrecen	Budapest15	Budapest02	Budapest17	Budapest21	Debrecen	Budapest02	Budapest16	Budapest15	Budapest18	Budapest19	Budapest19	Budapest15	Budapest15	Budapest16	Budapest11	Budapest16	Budapest18	Budapest18	Budapest15	Budapest04	Budapest18	Budapest11	Budapest16	Budapest15	Budapest16	Budapest20	Budapest18	Budapest15
Pécs	Szeged	Szeged	Budapest17	Debrecen	Debrecen	Budapest02	Budapest16	Budapest20	Budapest20	Budapest12	Budapest03	Budapest12	Budapest20	Budapest11	Budapest15	Budapest15	Budapest03	Budapest03	Budapest15	Budapest11	Budapest18	Budapest03	Budapest03	Budapest11	Budapest11	Budapest11	Budapest03	Budapest15	Budapest11
Szeged	Budapest16	Miskolc	Szeged	Budapest18	Budapest16	Budapest18	Budapest18	Budapest11	Budapest16	Budapest15	Budapest18	Budapest20	Budapest03	Budapest16	Budapest20	Budapest18	Budapest18	Budapest16	Budapest03	Budapest16	Budapest03	Budapest20	Budapest16	Budapest15	Budapest16	Budapest20	Budapest18	Budapest03	Budapest18
Debrecen	Miskolc	Budapest10	Budapest11	Budapest11	Budapest02	Budapest15	Budapest15	Budapest15	Budapest03	Budapest20	Budapest15	Budapest16	Budapest10	Budapest20	Budapest03	Budapest03	Budapest15	Budapest20	Budapest20	Budapest18	Budapest20	Budapest15	Budapest20	Budapest18	Budapest20	Budapest15	Budapest15	Budapest16	Budapest16
Budapest02	Budapest21	Budapest17	Miskolc	Budapest15	Budapest18	Debrecen	Budapest21	Budapest18	Budapest18	Budapest03	Budapest20	Budapest03	Budapest04	Budapest03	Budapest18	Budapest20	Budapest20	Budapest11	Budapest15	Budapest03	Budapest15	Budapest11	Budapest15	Budapest03	Budapest03	Budapest18	Budapest16	Budapest18	Budapest03
Budapest12	Budapest15	Budapest21	Budapest10	Budapest20	Budapest04	Budapest21	Budapest11	Budapest02	Budapest10	Budapest19	Budapest12	Budapest18	Budapest18	Budapest18	Budapest11	Budapest16	Budapest04	Budapest15	Budapest18	Budapest20	Budapest11	Budapest18	Budapest18	Budapest20	Budapest18	Budapest03	Budapest20	Budapest04	Budapest20
Budapest18	Budapest17	Debrecen	Debrecen	Debrecen	Debrecen	Budapest03	Budapest03	Budapest16	Budapest04	Budapest16	Budapest16	Budapest04	Budapest11	Budapest15	Budapest15	Budapest04	Budapest18	Budapest18	Budapest03	Budapest15	Budapest16	Budapest04	Budapest03	Budapest15	Budapest15	Budapest16	Budapest03	Budapest20	Budapest15
Miskolc	Budapest02	Budapest16	Budapest04	Budapest03	Budapest17	Budapest16	Budapest18	Budapest19	Budapest02	Budapest11	Budapest18	Budapest20	Budapest16	Budapest11	Budapest16	Budapest18	Budapest11	Budapest03	Budapest11	Budapest18	Budapest18	Budapest16	Budapest18	Budapest18	Budapest20	Budapest11	Budapest18	Budapest11	Budapest18
Budapest15	Pécs	Budapest02	Budapest21	Budapest17	Budapest20	Debrecen	Budapest15	Budapest12	Budapest20	Budapest18	Budapest15	Budapest15	Budapest03	Budapest10	Budapest18	Budapest11	Budapest16	Budapest16	Budapest16	Budapest04	Budapest03	Budapest03	Budapest15	Budapest11	Budapest15	Budapest04	Budapest15	Budapest15	Budapest11
Budapest17	Debrecen	Szeged	Szeged	Budapest12	Budapest03	Budapest12	Budapest21	Budapest04	Budapest16	Budapest15	Budapest11	Budapest12	Budapest20	Budapest04	Budapest03	Budapest03	Budapest03	Budapest20	Budapest18	Budapest11	Budapest20	Budapest20	Budapest11	Budapest16	Budapest18	Budapest18	Budapest11	Budapest18	Budapest15
Pécs	Szeged	Miskolc	Budapest18	Budapest21	Debrecen	Budapest19	Budapest16	Budapest20	Budapest12	Budapest12	Budapest03	Budapest18	Budapest15	Budapest20	Budapest20	Budapest20	Budapest20	Budapest15	Budapest15	Budapest16	Budapest15	Budapest18	Budapest20	Budapest03	Budapest11	Budapest20	Budapest18	Budapest03	Budapest18
Szeged	Miskolc	Budapest18	Miskolc	Debrecen	Budapest15	Budapest04	Budapest02	Budapest03	Budapest18	Budapest18	Budapest19	Budapest16	Budapest18	Budapest16	Budapest04	Budapest15	Budapest15	Budapest18	Budapest20	Budapest20	Budapest18	Budapest15	Budapest15	Budapest20	Budapest16	Budapest15	Budapest15	Budapest16	Budapest03
Debrecen	Budapest18	Budapest04	Budapest03	Budapest04	Budapest11	Debrecen	Budapest19	Budapest18	Budapest15	Budapest04	Budapest16	Budapest03	Budapest03	Budapest18	Budapest11	Budapest18	Budapest18	Budapest11	Budapest03	Budapest03	Budapest11	Budapest11	Budapest18	Budapest15	Budapest03	Budapest03	Budapest20	Budapest20	Budapest16
Budapest03	Budapest14	Budapest11	Debrecen	Budapest16	Budapest19	Budapest21	Budapest12	Budapest15	Budapest11	Budapest20	Budapest20	Budapest19	Budapest16	Budapest03	Budapest18	Budapest16	Budapest03	Budapest04	Budapest18	Budapest18	Budapest15	Budapest18	Budapest03	Budapest18	Budapest18	Budapest18	Budapest03	Budapest18	Budapest20
Budapest21	Budapest12	Debrecen	Budapest17	Budapest19	Debrecen	Budapest17	Budapest04	Budapest02	Budapest19	Budapest16	Budapest15	Budapest15	Budapest20	Budapest15	Budapest16	Budapest11	Budapest16	Budapest18	Budapest15	Budapest15	Budapest16	Budapest03	Budapest16	Budapest03	Budapest15	Budapest16	Budapest16	Budapest15	Budapest15
Budapest16	Pécs	Budapest17	Budapest12	Budapest02	Budapest17	Budapest02	Budapest20	Budapest16	Budapest15	Budapest03	Budapest12	Budapest11	Budapest15	Budapest11	Budapest15	Budapest15	Budapest20	Budapest03	Budapest11	Budapest20	Budapest20	Budapest16	Budapest20	Budapest20	Budapest20	Budapest11	Budapest18	Budapest11	Budapest18
Budapest11	Budapest21	Szeged	Szeged	Budapest17	Budapest21	Debrecen	Budapest16	Budapest18	Budapest02	Budapest19	Budapest18	Budapest18	Budapest11	Budapest18	Budapest20	Budapest20	Budapest11	Budapest20	Budapest16	Budapest03	Budapest03	Budapest20	Budapest15	Budapest15	Budapest03	Budapest20	Budapest11	Budapest03	Budapest11
Miskolc	Debrecen	Miskolc	Budapest16	Debrecen	Budapest02	Budapest18	Budapest18	Budapest11	Budapest20	Budapest15	Budapest03	Budapest16	Budapest18	Budapest20	Budapest03	Budapest03	Budapest15	Budapest16	Budapest20	Budapest16	Budapest18	Budapest15	Budapest11	Budapest18	Budapest11	Budapest15	Budapest15	Budapest18	Budapest03
Budapest10	Szeged	Budapest14	Miskolc	Budapest18	Budapest16	Budapest15	Budapest02	Budapest20	Budapest16	Budapest12	Budapest20	Budapest20	Budapest12	Budapest15	Budapest18	Budapest18	Budapest18	Budapest11	Budapest04	Budapest18	Budapest15	Budapest11	Budapest18	Budapest11	Budapest16	Budapest18	Budapest20	Budapest15	Budapest15
Pécs	Budapest04	Budapest21	Budapest20	Budapest15	Debrecen	Budapest20	Budapest15	Budapest15	Budapest03	Budapest18	Budapest15	Budapest03	Budapest15	Budapest03	Budapest11	Budapest16	Budapest03	Budapest15	Budapest18	Budapest15	Budapest11	Budapest18	Budapest03	Budapest16	Budapest18	Budapest03	Budapest03	Budapest20	Budapest20
Szeged	Miskolc	Budapest03	Debrecen	Debrecen	Budapest18	Budapest17	Budapest17	Budapest19	Budapest18	Budapest03	Budapest18	Budapest04	Budapest19	Budapest16	Budapest15	Budapest03	Budapest18	Budapest18	Budapest03	Budapest11	Budapest18	Budapest15	Budapest16	Budapest04	Budapest15	Budapest15	Budapest18	Budapest16	Budapest18
Debrecen	Budapest17	Debrecen	Budapest15	Budapest21	Budapest04	Debrecen	Budapest21	Budapest02	Budapest04	Budapest20	Budapest12	Budapest12	Budapest03	Budapest18	Budapest10	Budapest20	Budapest15	Budapest03	Budapest20	Budapest18	Budapest03	Budapest03	Budapest20	Budapest18	Budapest20	Budapest20	Budapest15	Budapest03	Budapest16
Budapest17	Budapest19	Budapest19	Budapest02	Budapest17	Budapest17	Budapest12	Debrecen	Budapest16	Budapest20	Budapest16	Budapest16	Budapest18	Budapest20	Budapest11	Budapest03	Budapest15	Budapest20	Budapest20	Budapest16	Budapest03	Budapest16	Budapest20	Budapest15	Budapest03	Budapest03	Budapest18	Budapest11	Budapest18	Budapest03
Budapest04	Budapest16	Szeged	Szeged	Budapest02	Debrecen	Budapest16	Budapest03	Budapest21	Budapest02	Budapest15	Budapest04	Budapest15	Budapest16	Budapest20	Budapest20	Budapest18	Budapest16	Budapest15	Budapest11	Budapest15	Budapest20	Budapest16	Budapest18	Budapest20	Budapest18	Budapest03	Budapest16	Budapest11	Budapest18
Budapest09	Pécs	Budapest15	Budapest17	Budapest03	Budapest12	Budapest03	Budapest17	Budapest03	Budapest18	Budapest02	Budapest19	Budapest20	Budapest18	Budapest15	Budapest16	Budapest11	Budapest11	Budapest18	Budapest15	Budapest20	Budapest15	Budapest18	Budapest11	Budapest15	Budapest15	Budapest16	Budapest18	Budapest15	Budapest04
Budapest02	Budapest02	Miskolc	Miskolc	Debrecen	Budapest21	Debrecen	Budapest11	Budapest18	Budapest15	Budapest18	Budapest11	Budapest16	Budapest04	Budapest03	Budapest18	Budapest15	Budapest04	Budapest16	Budapest18	Budapest16	Budapest18	Budapest03	Budapest04	Budapest11	Budapest11	Budapest11	Budapest04	Budapest20	Budapest11
Miskolc	Debrecen	Budapest12	Budapest19	Budapest10	Budapest15	Budapest21	Debrecen	Budapest15	Budapest12	Budapest11	Budapest03	Budapest12	Budapest12	Budapest18	Budapest15	Budapest18	Budapest18	Budapest11	Budapest03	Budapest11	Budapest03	Budapest15	Budapest18	Budapest16	Budapest16	Budapest15	Budapest20	Budapest16	Budapest20
Győr	Szeged	Budapest17	Debrecen	Miskolc	Debrecen	Budapest17	Budapest15	Budapest12	Budapest16	Budapest15	Budapest18	Budapest18	Budapest18	Budapest16	Budapest11	Budapest03	Budapest03	Budapest15	Budapest18	Budapest18	Budapest11	Budapest20	Budapest03	Budapest18	Budapest18	Budapest18	Budapest03	Budapest18	Budapest15
Pécs	Miskolc	Pécs	Budapest21	Budapest15	Budapest17	Budapest04	Budapest18	Budapest21	Budapest19	Budapest20	Budapest15	Budapest03	Budapest15	Budapest11	Budapest04	Budapest16	Budapest20	Budapest20	Budapest15	Budapest15	Budapest15	Budapest11	Budapest16	Budapest03	Budapest03	Budapest20	Budapest18	Budapest03	Budapest18
Szeged	Budapest18	Debrecen	Budapest15	Budapest11	Budapest02	Debrecen	Budapest21	Budapest17	Budapest03	Budapest16	Budapest20	Budapest15	Budapest20	Budapest04	Budapest20	Budapest20	Budapest15	Budapest03	Budapest20	Budapest20	Budapest20	Budapest18	Budapest20	Budapest20	Budapest20	Budapest15	Budapest15	Budapest15	Budapest16
Budapest21	Budapest15	Budapest18	Szeged	Budapest17	Budapest19	Budapest18	Debrecen	Budapest04	Budapest11	Budapest02	Budapest16	Budapest19	Budapest03	Budapest20	Budapest18	Budapest04	Budapest18	Budapest18	Budapest11	Budapest03	Budapest18	Budapest15	Budapest15	Budapest15	Budapest15	Budapest03	Budapest11	Budapest20	Budapest03
Debrecen	Budapest11	Szeged	Budapest12	Debrecen	Budapest03	Budapest11	Budapest02	Budapest18	Budapest18	Budapest18	Budapest12	Budapest11	Budapest16	Budapest18	Budapest03	Budapest11	Budapest11	Budapest15	Budapest16	Budapest18	Budapest16	Budapest03	Budapest18	Budapest18	Budapest18	Budapest18	Budapest16	Budapest11	Budapest20
Budapest18	Budapest17	Budapest02	Miskolc	Budapest21	Debrecen	Budapest15	Budapest17	Budapest02	Budapest15	Budapest04	Budapest18	Budapest20	Budapest11	Budapest15	Budapest16	Budapest18	Budapest16	Budapest11	Budapest03	Budapest15	Budapest04	Budapest18	Budapest11	Budapest11	Budapest04	Budapest16	Budapest20	Budapest18	Budapest15
Budapest14	Budapest21	Miskolc	Budapest17	Miskolc	Budapest16	Debrecen	Budapest16	Budapest16	Budapest20	Budapest19	Budapest04	Budapest15	Budapest18	Budapest03	Budapest11	Budapest16	Budapest03	Budapest18	Budapest18	Budapest11	Budapest20	Budapest16	Budapest03	Budapest15	Budapest11	Budapest11	Budapest03	Budapest04	Budapest11
Budapest17	Pécs	Budapest16	Debrecen	Budapest16	Budapest21	Budapest02	Debrecen	Budapest17	Budapest02	Budapest12	Budapest20	Budapest18	Budapest15	Budapest16	Budapest15	Budapest03	Budapest18	Budapest16	Budapest15	Budapest16	Budapest03	Budapest11	Budapest15	Budapest16	Budapest20	Budapest20	Budapest18	Budapest03	Budapest18
Budapest03	Budapest03	Budapest21	Budapest03	Budapest18	Budapest17	Budapest17	Budapest19	Budapest21	Budapest16	Budapest16	Budapest03	Budapest16	Budapest12	Budapest18	Budapest18	Budapest20	Budapest15	Budapest03	Budapest20	Budapest20	Budapest18	Budapest15	Budapest20	Budapest20	Budapest16	Budapest04	Budapest15	Budapest18	Budapest15
Miskolc	Debrecen	Pécs	Budapest18	Budapest12	Debrecen	Budapest19	Budapest04	Budapest15	Budapest21	Budapest20	Budapest16	Budapest03	Budapest19	Budapest12	Budapest03	Budapest15	Budapest20	Budapest20	Budapest04	Budapest03	Budapest15	Budapest20	Budapest18	Budapest03	Budapest03	Budapest18	Budapest18	Budapest15	Budapest20
Győr	Szeged	Debrecen	Szeged	Debrecen	Budapest15	Budapest21	Budapest12	Budapest12	Budapest04	Budapest03	Budapest11	Budapest12	Budapest16	Budapest20	Budapest20	Budapest18	Budapest16	Budapest04	Budapest18	Budapest18	Budapest11	Budapest18	Budapest16	Budapest18	Budapest18	Budapest03	Budapest15	Budapest16	Budapest03
Budapest15	Miskolc	Budapest17	Budapest16	Miskolc	Budapest18	Debrecen	Debrecen	Budapest19	Budapest18	Budapest15	Budapest15	Budapest20	Budapest03	Budapest15	Budapest16	Budapest11	Budapest11	Budapest18	Budapest11	Budapest04	Budapest16	Budapest03	Budapest03	Budapest15	Budapest15	Budapest16	Budapest11	Budapest20	Budapest16
Pécs	Budapest10	Budapest04	Miskolc	Budapest04	Budapest12	Budapest16	Budapest21	Budapest03	Budapest17	Budapest18	Budapest18	Budapest04	Budapest20	Budapest19	Budapest18	Budapest15	Budapest15	Budapest16	Budapest16	Budapest11	Budapest18	Budapest16	Budapest11	Budapest11	Budapest20	Budapest11	Budapest20	Budapest11	Budapest18
Szeged	Budapest04	Szeged	Debrecen	Budapest17	Debrecen	Budapest03	Budapest17	Budapest17	Budapest12	Budapest02	Budapest12	Budapest18	Budapest15	Budapest03	Budapest15	Budapest10	Budapest18	Budapest11	Budapest03	Budapest16	Budapest03	Budapest04	Budapest18	Budapest18	Budapest15	Budapest15	Budapest03	Budapest15	Budapest11
Budapest19	Pécs	Miskolc	Budapest02	Szeged	Budapest21	Budapest17	Budapest03	Budapest21	Budapest15	Budapest11	Budapest19	Budapest16	Budapest18	Budapest16	Budapest11	Budapest20	Budapest03	Budapest03	Budapest18	Budapest18	Budapest20	Budapest20	Budapest15	Budapest03	Budapest11	Budapest18	Budapest16	Budapest18	Budapest15
Debrecen	Budapest17	Budapest11	Budapest21	Budapest19	Budapest03	Debrecen	Debrecen	Budapest04	Budapest21	Budapest15	Budapest15	Budapest03	Budapest12	Budapest11	Budapest03	Budapest03	Budapest20	Budapest20	Budapest15	Budapest15	Budapest15	Budapest18	Budapest20	Budapest16	Budapest18	Budapest20	Budapest18	Budapest03	Budapest18
Budapest12	Debrecen	Budapest19	Budapest17	Budapest02	Budapest17	Budapest21	Budapest15	Budapest11	Budapest02	Budapest18	Budapest20	Budapest19	Budapest04	Budapest18	Budapest20	Budapest18	Budapest15	Budapest15	Budapest20	Budapest20	Budapest11	Budapest11	Budapest15	Budapest20	Budapest03	Budapest15	Budapest15	Budapest20	Budapest03
Budapest16	Szeged	Pécs	Szeged	Debrecen	Budapest04	Budapest15	Budapest18	Budapest17	Budapest17	Budapest20	Budapest03	Budapest15	Budapest20	Budapest15	Budapest15	Budapest15	Budapest18	Budapest18	Budapest03	Budapest03	Budapest18	Budapest15	Budapest18	Budapest15	Budapest16	Budapest03	Budapest20	Budapest16	Budapest20
Budapest20	Miskolc	Debrecen	Budapest04	Miskolc	Debrecen	Budapest02	Budapest17	Budapest02	Budapest16	Budapest16	Budapest16	Budapest11	Budapest16	Budapest20	Budapest18	Budapest11	Budapest11	Budapest15	Budapest16	Budapest18	Budapest15	Budapest03	Budapest03	Budapest18	Budapest18	Budapest18	Budapest03	Budapest18	Budapest15
Miskolc	Budapest20	Budapest15	Miskolc	Budapest21	Budapest11	Debrecen	Budapest02	Budapest16	Budapest19	Budapest02	Budapest18	Budapest18	Budapest18	Budapest12	Budapest16	Budapest16	Budapest16	Budapest11	Budapest11	Budapest15	Budapest03	Budapest18	Budapest16	Budapest03	Budapest15	Budapest16	Budapest18	Budapest15	Budapest18
Győr	Budapest12	Szeged	Budapest11	Budapest15	Budapest18	Budapest18	Debrecen	Budapest18	Budapest03	Budapest04	Budapest02	Budapest12	Budapest03	Budapest04	Budapest12	Budapest18	Budapest03	Budapest18	Budapest18	Budapest11	Budapest20	Budapest16	Budapest20	Budapest20	Budapest20	Budapest11	Budapest15	Budapest03	Budapest16
Budapest17	Budapest16	Budapest17	Debrecen	Szeged	Budapest16	Budapest17	Budapest21	Budapest15	Budapest17	Budapest17	Budapest15	Budapest15	Budapest11	Budapest18	Budapest20	Budapest03	Budapest20	Budapest03	Budapest15	Budapest20	Budapest16	Budapest20	Budapest11	Budapest15	Budapest03	Budapest20	Budapest11	Budapest11	Budapest03
Pécs	Budapest02	Budapest02	Budapest18	Budapest17	Budapest02	Budapest12	Budapest16	Budapest21	Budapest21	Budapest21	Budapest20	Budapest20	Budapest15	Budapest03	Budapest04	Budapest20	Budapest04	Budapest16	Budapest20	Budapest03	Budapest18	Budapest15	Budapest15	Budapest11	Budapest11	Budapest15	Budapest16	Budapest18	Budapest11
Szeged	Pécs	Miskolc	Szeged	Debrecen	Debrecen	Debrecen	Debrecen	Debrecen	Budapest15	Budapest19	Budapest12	Budapest16	Budapest19	Budapest16	Budapest18	Budapest04	Budapest18	Budapest20	Budapest03	Budapest16	Budapest04	Budapest11	Budapest18	Budapest18	Budapest18	Budapest18	Budapest20	Budapest15	Budapest15
Debrecen	Debrecen	Budapest21	Budapest14	Budapest03	Budapest17	Budapest04	Budapest12	Budapest17	Budapest02	Budapest03	Budapest18	Budapest03	Budapest20	Budapest20	Budapest03	Budapest16	Budapest16	Budapest15	Budapest18	Budapest18	Budapest11	Budapest18	Budapest03	Budapest16	Budapest15	Budapest03	Budapest03	Budapest20	Budapest20
Budapest11	Budapest18	Budapest16	Miskolc	Miskolc	Budapest21	Budapest19	Budapest17	Budapest02	Budapest18	Budapest17	Budapest16	Budapest18	Budapest15	Budapest12	Budapest16	Budapest18	Budapest03	Budapest18	Budapest15	Budapest15	Budapest18	Budapest03	Budapest16	Budapest04	Budapest16	Budapest15	Budapest18	Budapest03	Budapest18
Budapest04	Szeged	Pécs	Budapest17	Budapest16	Budapest15	Budapest21	Budapest04	Budapest19	Budapest11	Budapest12	Budapest03	Budapest20	Budapest12	Budapest15	Budapest11	Budapest11	Budapest20	Budapest03	Budapest11	Budapest20	Budapest03	Budapest15	Budapest20	Budapest20	Budapest20	Budapest20	Budapest15	Budapest16	Budapest04
Budapest21	Miskolc	Debrecen	Debrecen	Budapest20	Debrecen	Budapest17	Budapest19	Debrecen	Budapest17	Budapest15	Budapest04	Budapest15	Budapest18	Budapest18	Budapest18	Budapest15	Budapest15	Budapest20	Budapest16	Budapest03	Budapest16	Budapest20	Budapest04	Budapest03	Budapest03	Budapest18	Budapest11	Budapest18	Budapest11
Budapest02	Budapest15	Budapest03	Budapest21	Szeged	Budapest19	Debrecen	Debrecen	Budapest15	Budapest04	Budapest18	Budapest19	Budapest12	Budapest16	Budapest03	Budapest15	Budapest20	Budapest18	Budapest16	Budapest20	Budapest18	Budapest20	Budapest16	Budapest18	Budapest18	Budapest18	Budapest03	Budapest18	Budapest15	Budapest16
Miskolc	Budapest21	Budapest18	Budapest15	Debrecen	Budapest02	Budapest16	Budapest21	Budapest17	Budapest21	Budapest21	Budapest17	Budapest16	Budapest03	Budapest19	Budapest20	Budapest03	Budapest11	Budapest11	Budapest04	Budapest15	Budapest15	Budapest18	Budapest11	Budapest15	Budapest15	Budapest16	Budapest15	Budapest11	Budapest18
Győr	Budapest17	Szeged	Budapest02	Budapest12	Budapest17	Budapest02	Budapest15	Budapest12	Budapest16	Budapest16	Budapest02	Budapest18	Budapest18	Budapest16	Budapest03	Budapest18	Budapest15	Budapest15	Budapest18	Budapest11	Budapest18	Budapest03	Budapest15	Budapest11	Budapest11	Budapest11	Budapest03	Budapest20	Budapest03
Budapest18	Budapest03	Miskolc	Szeged	Miskolc	Miskolc	Budapest11	Budapest02	Debrecen	Budapest12	Budapest02	Budapest20	Budapest04	Budapest15	Budapest11	Budapest15	Budapest15	Budapest10	Budapest18	Budapest03	Budapest16	Budapest03	Budapest11	Budapest18	Budapest16	Budapest18	Budapest15	Budapest20	Budapest04	Budapest20
Pécs	Pécs	Budapest12	Budapest19	Budapest18	Debrecen	Debrecen	Debrecen	Budapest21	Budapest17	Budapest17	Budapest15	Budapest11	Budapest11	Budapest15	Budapest18	Budapest11	Budapest11	Budapest03	Budapest20	Budapest18	Budapest11	Budapest15	Budapest03	Budapest18	Budapest04	Budapest18	Budapest16	Budapest18	Budapest15
Szeged	Debrecen	Budapest17	Miskolc	Budapest17	Budapest20	Budapest15	Budapest17	Budapest03	Budapest19	Budapest15	Budapest11	Budapest19	Budapest20	Budapest18	Budapest12	Budapest16	Budapest03	Budapest20	Budapest15	Budapest03	Budapest15	Budapest18	Budapest20	Budapest03	Budapest20	Budapest20	Budapest18	Budapest03	Budapest18
Debrecen	Budapest19	Pécs	Debrecen	Budapest04	Budapest15	Budapest17	Budapest18	Budapest18	Budapest15	Budapest11	Budapest17	Budapest03	Budapest03	Budapest20	Budapest19	Budapest20	Budapest18	Budapest15	Budapest18	Budapest04	Budapest20	Budapest20	Budapest16	Budapest20	Budapest16	Budapest03	Budapest04	Budapest16	Budapest03
Budapest16	Szeged	Budapest20	Budapest16	Szeged	Budapest12	Budapest21	Budapest11	Debrecen	Budapest02	Budapest17	Budapest18	Budapest20	Budapest16	Budapest03	Budapest16	Budapest03	Budapest15	Budapest18	Budapest11	Budapest20	Budapest16	Budapest04	Budapest15	Budapest15	Budapest03	Budapest15	Budapest11	Budapest18	Budapest16
Budapest17	Miskolc	Debrecen	Budapest03	Budapest21	Miskolc	Debrecen	Debrecen	Budapest16	Budapest17	Budapest21	Budapest15	Budapest15	Budapest18	Budapest15	Budapest04	Budapest18	Budapest20	Budapest11	Budapest16	Budapest16	Budapest18	Budapest16	Budapest11	Budapest18	Budapest18	Budapest18	Budapest15	Budapest11	Budapest20
Budapest03	Budapest11	Budapest15	Budapest17	Debrecen	Budapest17	Budapest03	Budapest03	Budapest17	Budapest21	Budapest03	Budapest21	Budapest17	Budapest04	Budapest12	Budapest20	Budapest15	Budapest16	Budapest16	Budapest03	Budapest18	Budapest03	Budapest03	Budapest18	Budapest11	Budapest15	Budapest11	Budapest20	Budapest15	Budapest15
Budapest19	Budapest16	Szeged	Szeged	Miskolc	Debrecen	Budapest18	Budapest21	Budapest04	Budapest03	Budapest19	Budapest02	Budapest12	Budapest12	Budapest18	Budapest12	Budapest12	Budapest18	Budapest04	Budapest18	Budapest11	Budapest15	Budapest18	Budapest03	Budapest15	Budapest11	Budapest16	Budapest18	Budapest20	Budapest11
Budapest15	Budapest17	Miskolc	Budapest20	Budapest02	Budapest16	Budapest15	Budapest17	Debrecen	Budapest18	Budapest04	Budapest17	Budapest18	Budapest19	Budapest16	Budapest15	Budapest18	Budapest03	Budapest18	Budapest15	Budapest15	Budapest20	Budapest11	Budapest20	Budapest20	Budapest20	Budapest04	Budapest03	Budapest03	Budapest18
Miskolc	Pécs	Budapest21	Miskolc	Budapest16	Budapest21	Debrecen	Budapest15	Budapest21	Budapest15	Budapest17	Budapest16	Budapest16	Budapest15	Budapest20	Budapest18	Budapest04	Budapest11	Budapest03	Budapest20	Budapest20	Budapest18	Budapest15	Budapest15	Budapest03	Budapest15	Budapest20	Budapest16	Budapest18	Budapest15
Győr	Budapest04	Budapest03	Budapest12	Szeged	Budapest03	Budapest17	Debrecen	Budapest02	Budapest17	Budapest02	Budapest12	Budapest03	Budapest20	Budapest04	Budapest03	Budapest16	Budapest15	Budapest20	Budapest11	Budapest03	Budapest11	Budapest20	Budapest18	Budapest16	Budapest18	Budapest18	Budapest18	Budapest15	Budapest03
Pécs	Debrecen	Pécs	Debrecen	Budapest19	Miskolc	Budapest12	Budapest16	Budapest17	Budapest21	Budapest21	Budapest21	Budapest20	Budapest16	Budapest12	Budapest20	Budapest20	Budapest20	Budapest15	Budapest15	Budapest18	Budapest15	Budapest18	Budapest03	Budapest18	Budapest03	Budapest03	Budapest15	Budapest20	Budapest18
Szeged	Budapest21	Debrecen	Pécs	Debrecen	Budapest18	Budapest19	Budapest19	Debrecen	Budapest02	Budapest18	Budapest04	Budapest17	Budapest12	Budapest18	Budapest16	Budapest03	Budapest18	Budapest10	Budapest18	Budapest15	Budapest16	Budapest15	Budapest16	Budapest15	Budapest16	Budapest15	Budapest11	Budapest16	Budapest20
Debrecen	Szeged	Budapest17	Budapest04	Budapest17	Debrecen	Budapest16	Debrecen	Budapest11	Budapest04	Budapest15	Budapest17	Budapest15	Budapest18	Budapest15	Budapest11	Budapest18	Budapest04	Budapest11	Budapest16	Budapest11	Budapest18	Budapest03	Budapest11	Budapest11	Budapest11	Budapest20	Budapest20	Budapest11	Budapest15
Budapest12	Miskolc	Szeged	Szeged	Miskolc	Budapest04	Debrecen	Budapest02	Budapest15	Budapest17	Budapest12	Budapest19	Budapest02	Budapest03	Budapest19	Budapest18	Budapest12	Budapest16	Budapest16	Budapest03	Budapest16	Budapest03	Budapest20	Budapest18	Budapest18	Budapest18	Budapest11	Budapest03	Budapest15	Budapest11
Budapest21	Budapest02	Budapest16	Budapest18	Budapest11	Budapest17	Budapest21	Budapest17	Budapest19	Budapest12	Budapest17	Budapest03	Budapest19	Budapest17	Budapest03	Budapest15	Budapest15	Budapest03	Budapest03	Budapest20	Budapest18	Budapest20	Budapest16	Budapest15	Budapest03	Budapest15	Budapest16	Budapest16	Budapest18	Budapest16
Budapest17	Győr	Miskolc	Miskolc	Budapest15	Miskolc	Budapest02	Budapest21	Debrecen	Budapest19	Budapest16	Budapest17	Budapest17	Budapest15	Budapest16	Budapest03	Budapest20	Budapest20	Budapest18	Budapest15	Budapest03	Budapest15	Budapest11	Budapest20	Budapest16	Budapest20	Budapest18	Budapest18	Budapest03	Budapest18
Nyíregyháza	Budapest18	Budapest18	Budapest17	Szeged	Budapest11	Budapest17	Debrecen	Budapest03	Budapest16	Budapest21	Budapest02	Budapest04	Budapest20	Budapest20	Budapest19	Budapest16	Budapest18	Budapest20	Budapest18	Budapest20	Budapest11	Budapest18	Budapest15	Budapest20	Budapest03	Budapest15	Budapest15	Budapest18	Budapest03
Budapest10	Budapest15	Budapest02	Budapest21	Budapest03	Debrecen	Budapest04	Budapest04	Budapest17	Debrecen	Budapest02	Budapest15	Budapest21	Budapest12	Budapest11	Budapest12	Budapest03	Budapest15	Budapest15	Budapest11	Budapest15	Budapest18	Budapest15	Budapest18	Budapest04	Budapest16	Budapest03	Budapest20	Budapest15	Budapest20
Budapest02	Pécs	Budapest04	Debrecen	Debrecen	Szeged	Debrecen	Budapest12	Budapest21	Budapest21	Budapest17	Budapest21	Budapest12	Budapest17	Budapest15	Budapest15	Budapest18	Budapest11	Budapest11	Budapest03	Budapest18	Budapest04	Budapest03	Budapest03	Budapest18	Budapest18	Budapest18	Budapest03	Budapest20	Budapest15
Miskolc	Debrecen	Pécs	Pécs	Budapest21	Budapest02	Budapest20	Budapest18	Debrecen	Budapest03	Budapest15	Budapest18	Budapest17	Budapest04	Budapest18	Budapest18	Budapest15	Budapest16	Budapest18	Budapest16	Budapest04	Budapest16	Budapest18	Budapest16	Budapest03	Budapest03	Budapest11	Budapest18	Budapest03	Budapest18
Győr	Budapest12	Debrecen	Budapest15	Miskolc	Budapest19	Budapest03	Debrecen	Budapest16	Budapest17	Budapest19	Budapest16	Budapest02	Budapest19	Budapest12	Budapest16	Budapest11	Budapest03	Budapest04	Budapest18	Budapest11	Budapest20	Budapest16	Budapest11	Budapest15	Budapest20	Budapest15	Budapest15	Budapest16	Budapest03
Pécs	Szeged	Budapest11	Budapest02	Budapest17	Miskolc	Debrecen	Budapest17	Budapest12	Debrecen	Budapest03	Budapest11	Budapest15	Budapest03	Budapest17	Budapest20	Budapest19	Budapest18	Budapest03	Budapest04	Budapest16	Budapest03	Budapest20	Budapest20	Budapest20	Budapest15	Budapest20	Budapest11	Budapest11	Budapest16
Szeged	Miskolc	Szeged	Szeged	Szeged	Budapest15	Budapest18	Budapest03	Budapest18	Budapest15	Budapest17	Budapest17	Budapest18	Budapest17	Budapest03	Budapest03	Budapest12	Budapest12	Budapest20	Budapest20	Budapest20	Budapest18	Budapest04	Budapest15	Budapest11	Budapest11	Budapest16	Budapest16	Budapest18	Budapest11
Debrecen	Budapest17	Budapest19	Miskolc	Budapest02	Budapest21	Budapest17	Budapest15	Debrecen	Budapest18	Budapest21	Budapest03	Budapest21	Budapest11	Budapest20	Budapest12	Budapest15	Budapest20	Budapest16	Budapest03	Budapest03	Budapest15	Budapest11	Budapest18	Budapest18	Budapest18	Budapest03	Budapest20	Budapest15	Budapest15
Budapest15	Győr	Miskolc	Budapest16	Budapest18	Debrecen	Budapest15	Budapest21	Budapest04	Budapest11	Budapest12	Budapest21	Budapest16	Budapest16	Budapest15	Budapest15	Budapest20	Budapest15	Budapest18	Budapest16	Budapest18	Budapest11	Budapest18	Budapest03	Budapest15	Budapest15	Budapest18	Budapest03	Budapest20	Budapest18
Budapest18	Budapest21	Budapest17	Debrecen	Debrecen	Szeged	Budapest11	Debrecen	Budapest17	Debrecen	Budapest18	Budapest15	Budapest17	Budapest20	Budapest17	Budapest18	Budapest16	Budapest18	Budapest15	Budapest18	Budapest15	Budapest18	Budapest15	Budapest16	Budapest16	Budapest20	Budapest15	Budapest18	Budapest03	Budapest20
Budapest11	Budapest03	Budapest21	Budapest11	Miskolc	Budapest17	Debrecen	Budapest16	Budapest02	Budapest02	Budapest04	Budapest17	Budapest03	Budapest15	Budapest16	Budapest20	Budapest18	Budapest04	Budapest11	Budapest11	Budapest11	Budapest03	Budapest03	Budapest20	Budapest20	Budapest16	Budapest20	Budapest15	Budapest18	Budapest04
Nyíregyháza	Budapest19	Pécs	Pécs	Budapest15	Budapest16	Miskolc	Budapest17	Debrecen	Budapest17	Budapest17	Budapest02	Budapest11	Budapest18	Budapest19	Budapest16	Budapest03	Budapest12	Budapest03	Budapest15	Budapest18	Budapest16	Budapest20	Budapest04	Budapest03	Budapest03	Budapest18	Budapest11	Budapest15	Budapest11
Budapest16	Pécs	Debrecen	Budapest19	Budapest21	Miskolc	Budapest21	Budapest02	Budapest21	Budapest21	Budapest02	Budapest18	Budapest15	Budapest17	Budapest12	Budapest04	Budapest04	Budapest16	Budapest18	Budapest20	Budapest15	Budapest20	Budapest16	Budapest18	Budapest18	Budapest18	Budapest03	Budapest18	Budapest11	Budapest18
Miskolc	Budapest16	Budapest15	Budapest17	Szeged	Budapest03	Budapest02	Debrecen	Budapest15	Debrecen	Budapest16	Budapest04	Budapest17	Budapest03	Budapest04	Budapest17	Budapest18	Budapest20	Budapest15	Budapest15	Budapest03	Budapest15	Budapest18	Budapest11	Budapest15	Budapest04	Budapest11	Budapest15	Budapest16	Budapest15
Budapest21	Debrecen	Szeged	Szeged	Budapest17	Debrecen	Budapest16	Budapest20	Budapest17	Budapest15	Budapest21	Budapest21	Budapest21	Budapest21	Budapest18	Budapest11	Budapest12	Budapest03	Budapest20	Budapest18	Budapest20	Budapest11	Budapest03	Budapest15	Budapest11	Budapest11	Budapest15	Budapest03	Budapest20	Budapest03
Győr	Szeged	Budapest12	Budapest03	Debrecen	Budapest18	Debrecen	Budapest11	Debrecen	Budapest18	Budapest15	Budapest17	Budapest02	Budapest12	Budapest17	Budapest19	Budapest20	Budapest18	Budapest16	Budapest03	Budapest16	Budapest18	Budapest11	Budapest03	Budapest18	Budapest18	Budapest18	Budapest20	Budapest04	Budapest20
Budapest17	Miskolc	Miskolc	Miskolc	Budapest12	Szeged	Budapest17	Debrecen	Budapest20	Debrecen	Budapest18	Budapest12	Budapest18	Budapest17	Budapest03	Budapest03	Budapest15	Budapest15	Budapest12	Budapest11	Budapest18	Budapest03	Budapest15	Budapest18	Budapest03	Budapest15	Budapest16	Budapest16	Budapest18	Budapest16
Pécs	Budapest17	Budapest10	Debrecen	Miskolc	Budapest12	Miskolc	Budapest15	Budapest02	Budapest16	Budapest17	Budapest19	Budapest04	Budapest15	Budapest20	Budapest17	Budapest16	Budapest11	Budapest18	Budapest16	Budapest03	Budapest16	Budapest18	Budapest20	Budapest16	Budapest20	Budapest20	Budapest18	Budapest03	Budapest18
Szeged	Győr	Pécs	Budapest21	Budapest14	Miskolc	Budapest19	Budapest18	Budapest18	Budapest02	Budapest11	Budapest15	Budapest17	Budapest21	Budapest15	Budapest15	Budapest19	Budapest18	Budapest15	Budapest20	Budapest15	Budapest20	Budapest20	Budapest15	Budapest20	Budapest03	Budapest03	Budapest04	Budapest18	Budapest03
Budapest03	Budapest14	Budapest17	Pécs	Budapest19	Budapest17	Budapest04	Budapest17	Debrecen	Budapest17	Budapest03	Budapest17	Budapest21	Budapest18	Budapest17	Budapest20	Budapest03	Budapest16	Budapest20	Budapest15	Budapest20	Budapest15	Budapest15	Budapest11	Budapest15	Budapest16	Budapest15	Budapest11	Budapest15	Budapest15
Debrecen	Budapest02	Debrecen	Budapest04	Szeged	Budapest21	Debrecen	Budapest12	Budapest15	Debrecen	Budapest21	Budapest02	Budapest12	Budapest04	Budapest11	Budapest12	Budapest17	Budapest03	Budapest03	Budapest18	Budapest11	Budapest18	Budapest11	Budapest16	Budapest18	Budapest18	Budapest18	Budapest15	Budapest11	Budapest20
Budapest04	Pécs	Budapest02	Szeged	Budapest04	Debrecen	Budapest12	Debrecen	Budapest17	Budapest21	Budapest15	Budapest21	Budapest19	Budapest17	Budapest12	Budapest18	Budapest11	Budapest20	Budapest16	Budapest03	Budapest16	Budapest03	Budapest16	Budapest18	Budapest11	Budapest15	Budapest11	Budapest20	Budapest20	Budapest18
Nyíregyháza	Budapest20	Szeged	Budapest17	Debrecen	Szeged	Miskolc	Budapest21	Budapest12	Budapest04	Budapest17	Budapest16	Budapest15	Budapest02	Budapest17	Budapest17	Budapest15	Budapest15	Budapest18	Budapest18	Budapest18	Budapest11	Budapest03	Budapest03	Budapest15	Budapest11	Budapest15	Budapest18	Budapest16	Budapest15
Budapest19	Debrecen	Budapest16	Budapest12	Miskolc	Budapest04	Budapest17	Budapest04	Debrecen	Budapest12	Budapest02	Budapest18	Budapest17	Budapest16	Budapest21	Budapest15	Budapest18	Budapest19	Budapest12	Budapest15	Budapest15	Budapest15	Budapest18	Budapest20	Budapest03	Budapest20	Budapest20	Budapest03	Budapest03	Budapest11
Miskolc	Szeged	Miskolc	Miskolc	Budapest17	Budapest02	Budapest21	Budapest17	Budapest21	Debrecen	Budapest19	Budapest03	Budapest02	Budapest12	Budapest04	Budapest12	Budapest12	Budapest12	Budapest15	Budapest11	Budapest03	Budapest18	Budapest15	Budapest15	Budapest20	Budapest03	Budapest16	Budapest16	Budapest18	Budapest16
Győr	Miskolc	Budapest18	Budapest18	Budapest02	Miskolc	Debrecen	Debrecen	Budapest16	Budapest17	Debrecen	Budapest17	Budapest16	Budapest19	Budapest18	Budapest03	Budapest17	Budapest15	Budapest20	Budapest20	Budapest20	Budapest20	Budapest20	Budapest18	Budapest16	Budapest16	Budapest03	Budapest18	Budapest15	Budapest03
Budapest02	Budapest15	Budapest04	Debrecen	Budapest16	Budapest19	Budapest15	Budapest19	Budapest03	Budapest19	Budapest17	Budapest12	Budapest21	Budapest17	Budapest03	Budapest17	Budapest20	Budapest18	Budapest03	Budapest16	Budapest18	Budapest04	Budapest03	Budapest03	Budapest18	Budapest18	Budapest18	Budapest03	Budapest20	Budapest18
Pécs	Budapest11	Budapest21	Pécs	Szeged	Debrecen	Miskolc	Budapest03	Debrecen	Budapest03	Budapest04	Budapest15	Budapest17	Budapest21	Budapest16	Budapest20	Budapest04	Budapest17	Budapest18	Budapest03	Budapest15	Budapest16	Budapest18	Budapest16	Budapest04	Budapest15	Budapest04	Budapest15	Budapest15	Budapest20
Szeged	Győr	Pécs	Budapest15	Budapest21	Szeged	Budapest18	Budapest16	Budapest19	Debrecen	Budapest21	Budapest21	Budapest03	Budapest15	Budapest17	Budapest04	Budapest17	Budapest03	Budapest15	Budapest18	Budapest11	Budapest18	Budapest16	Budapest11	Budapest11	Budapest11	Budapest11	Budapest20	Budapest18	Budapest15
Debrecen	Budapest18	Debrecen	Szeged	Debrecen	Budapest17	Budapest02	Debrecen	Budapest17	Budapest15	Debrecen	Budapest17	Budapest18	Budapest02	Budapest21	Budapest18	Budapest03	Budapest20	Budapest11	Budapest15	Budapest16	Budapest03	Budapest11	Budapest18	Budapest18	Budapest20	Budapest18	Budapest11	Budapest11	Budapest11
Budapest17	Budapest17	Szeged	Budapest21	Miskolc	Budapest15	Debrecen	Budapest02	Budapest04	Budapest21	Budapest12	Budapest02	Budapest15	Budapest17	Budapest15	Budapest16	Budapest20	Budapest16	Budapest16	Budapest12	Budapest03	Budapest11	Budapest15	Budapest15	Budapest03	Budapest15	Budapest15	Budapest15	Budapest03	Budapest18
Budapest20	Pécs	Budapest03	Budapest02	Pécs	Miskolc	Budapest17	Budapest21	Debrecen	Budapest17	Budapest16	Budapest19	Budapest12	Budapest03	Budapest19	Budapest17	Budapest15	Budapest12	Budapest18	Budapest20	Budapest18	Budapest15	Budapest20	Budapest20	Budapest15	Budapest18	Budapest20	Budapest18	Budapest16	Budapest15
Budapest14	Debrecen	Miskolc	Miskolc	Budapest18	Budapest21	Miskolc	Budapest17	Budapest21	Debrecen	Debrecen	Budapest04	Budapest17	Budapest21	Budapest12	Budapest11	Budapest12	Budapest17	Budapest04	Budapest04	Budapest20	Budapest20	Budapest18	Budapest03	Budapest20	Budapest03	Budapest03	Budapest03	Budapest18	Budapest03
Nyíregyháza	Szeged	Budapest17	Budapest16	Budapest03	Debrecen	Budapest03	Debrecen	Budapest02	Budapest02	Budapest18	Budapest17	Budapest21	Budapest15	Budapest17	Budapest15	Budapest17	Budapest04	Budapest20	Budapest18	Budapest04	Budapest18	Budapest04	Budapest16	Budapest16	Budapest16	Budapest16	Budapest20	Budapest15	Budapest20
Budapest12	Budapest03	Budapest11	Debrecen	Szeged	Budapest16	Budapest21	Budapest15	Budapest17	Budapest18	Budapest02	Budapest21	Budapest04	Budapest18	Budapest03	Budapest21	Budapest18	Budapest20	Budapest12	Budapest16	Budapest11	Budapest15	Budapest03	Budapest18	Budapest18	Budapest18	Budapest18	Budapest16	Budapest20	Budapest16
Miskolc	Miskolc	Pécs	Pécs	Budapest11	Szeged	Szeged	Budapest18	Debrecen	Debrecen	Budapest17	Budapest15	Budapest19	Budapest17	Budapest21	Budapest17	Budapest16	Budapest17	Budapest17	Budapest12	Budapest15	Budapest03	Budapest18	Budapest04	Budapest03	Budapest03	Budapest11	Budapest18	Budapest03	Budapest18
Győr	Budapest21	Debrecen	Budapest17	Debrecen	Budapest11	Budapest16	Miskolc	Budapest11	Budapest15	Debrecen	Budapest11	Budapest02	Budapest11	Budapest15	Budapest03	Budapest03	Budapest15	Budapest03	Budapest03	Budapest18	Budapest20	Budapest16	Budapest11	Budapest11	Budapest20	Budapest15	Budapest15	Budapest11	Budapest03
Budapest15	Budapest04	Budapest19	Szeged	Budapest17	Budapest18	Debrecen	Budapest02	Budapest15	Budapest21	Budapest15	Budapest17	Budapest17	Budapest04	Budapest17	Budapest19	Budapest20	Budapest11	Budapest17	Budapest18	Budapest16	Budapest16	Budapest11	Budapest20	Budapest15	Budapest15	Budapest20	Budapest11	Budapest18	Budapest15
Pécs	Győr	Budapest15	Budapest19	Miskolc	Miskolc	Miskolc	Debrecen	Budapest18	Budapest17	Budapest21	Budapest02	Budapest21	Budapest21	Budapest20	Budapest12	Budapest17	Budapest18	Budapest15	Budapest15	Budapest03	Budapest11	Budapest15	Budapest15	Budapest20	Budapest11	Budapest03	Budapest03	Budapest15	Budapest20
Szeged	Budapest10	Szeged	Miskolc	Budapest15	Budapest02	Budapest11	Budapest17	Debrecen	Budapest12	Debrecen	Budapest18	Budapest15	Budapest17	Budapest12	Budapest17	Budapest15	Budapest03	Budapest20	Budapest20	Budapest20	Budapest18	Budapest20	Budapest18	Budapest18	Budapest18	Budapest18	Budapest18	Budapest16	Budapest11
Budapest18	Budapest12	Győr	Budapest11	Pécs	Debrecen	Szeged	Budapest21	Budapest03	Debrecen	Budapest17	Budapest16	Budapest17	Budapest02	Budapest15	Budapest15	Budapest12	Budapest17	Budapest12	Budapest17	Budapest18	Budapest15	Budapest03	Budapest03	Budapest15	Budapest15	Budapest16	Budapest15	Budapest20	Budapest18
Debrecen	Pécs	Miskolc	Debrecen	Budapest21	Budapest17	Budapest15	Miskolc	Budapest17	Budapest16	Budapest03	Budapest21	Budapest02	Budapest19	Budapest17	Budapest21	Budapest19	Budapest12	Budapest17	Budapest11	Budapest15	Budapest03	Budapest18	Budapest16	Budapest16	Budapest20	Budapest15	Budapest20	Budapest03	Budapest15
Budapest21	Debrecen	Budapest20	Pécs	Szeged	Szeged	Budapest18	Budapest15	Budapest21	Budapest19	Budapest19	Budapest03	Budapest18	Budapest15	Budapest18	Budapest03	Budapest17	Budapest15	Budapest04	Budapest15	Budapest12	Budapest18	Budapest15	Budapest20	Budapest03	Budapest03	Budapest20	Budapest16	Budapest18	Budapest16
Budapest16	Szeged	Budapest14	Budapest03	Debrecen	Budapest15	Debrecen	Budapest12	Debrecen	Debrecen	Debrecen	Budapest17	Budapest16	Budapest17	Budapest02	Budapest17	Budapest04	Budapest20	Budapest19	Budapest17	Budapest20	Budapest16	Budapest20	Budapest15	Budapest20	Budapest16	Budapest03	Budapest11	Budapest15	Budapest03
Budapest17	Miskolc	Budapest02	Budapest10	Budapest19	Miskolc	Budapest17	Debrecen	Budapest16	Budapest03	Budapest12	Budapest15	Budapest11	Budapest12	Budapest21	Budapest18	Budapest11	Budapest17	Budapest03	Budapest20	Budapest15	Budapest20	Budapest16	Budapest11	Budapest18	Budapest18	Budapest18	Budapest18	Budapest11	Budapest18
Nyíregyháza	Budapest17	Budapest17	Szeged	Miskolc	Budapest21	Miskolc	Budapest19	Budapest19	Budapest17	Budapest15	Budapest12	Budapest03	Budapest21	Budapest04	Budapest12	Budapest21	Budapest19	Budapest18	Budapest03	Budapest17	Budapest04	Budapest11	Budapest18	Budapest15	Budapest04	Budapest11	Budapest04	Budapest18	Budapest11
Budapest03	Budapest16	Pécs	Budapest15	Pécs	Budapest03	Budapest02	Miskolc	Debrecen	Budapest04	Budapest21	Budapest19	Budapest17	Budapest16	Budapest17	Budapest15	Budapest17	Budapest04	Budapest17	Budapest16	Budapest03	Budapest11	Budapest18	Budapest03	Budapest11	Budapest11	Budapest15	Budapest03	Budapest15	Budapest15
Miskolc	Nyíregyháza	Debrecen	Budapest17	Budapest16	Debrecen	Szeged	Budapest17	Budapest12	Debrecen	Budapest17	Debrecen	Budapest21	Budapest03	Budapest16	Budapest21	Budapest03	Budapest12	Budapest15	Budapest18	Budapest18	Budapest18	Budapest03	Budapest15	Budapest18	Budapest18	Budapest18	Budapest20	Budapest20	Budapest20
Győr	Győr	Szeged	Miskolc	Budapest02	Szeged	Budapest21	Budapest03	Budapest15	Budapest21	Debrecen	Budapest21	Budapest15	Budapest17	Budapest03	Budapest17	Budapest15	Budapest17	Budapest11	Budapest12	Budapest12	Budapest15	Budapest15	Budapest18	Budapest03	Budapest15	Budapest16	Budapest15	Budapest03	Budapest18
Budapest11	Budapest19	Győr	Budapest21	Budapest17	Budapest17	Budapest04	Debrecen	Budapest17	Budapest11	Budapest02	Budapest17	Budapest19	Budapest18	Budapest19	Budapest04	Budapest18	Budapest03	Budapest20	Budapest17	Budapest16	Budapest03	Budapest20	Budapest20	Budapest16	Budapest20	Budapest03	Budapest18	Budapest16	Budapest04
Pécs	Budapest02	Miskolc	Debrecen	Szeged	Budapest12	Debrecen	Budapest16	Budapest02	Budapest17	Budapest16	Budapest04	Budapest02	Budapest02	Budapest17	Budapest19	Budapest17	Budapest20	Budapest17	Budapest04	Budapest17	Budapest20	Budapest18	Budapest15	Budapest20	Budapest03	Budapest20	Budapest16	Budapest18	Budapest16
Szeged	Pécs	Budapest16	Pécs	Budapest04	Miskolc	Miskolc	Miskolc	Debrecen	Debrecen	Debrecen	Debrecen	Budapest17	Budapest15	Budapest11	Budapest12	Budapest12	Budapest15	Budapest15	Budapest20	Budapest20	Budapest16	Budapest15	Budapest11	Budapest15	Budapest16	Budapest15	Budapest11	Budapest04	Budapest03
Debrecen	Budapest15	Budapest21	Budapest02	Debrecen	Budapest10	Budapest19	Budapest21	Budapest21	Budapest02	Budapest18	Budapest02	Budapest04	Budapest21	Budapest21	Budapest17	Budapest21	Budapest17	Budapest12	Budapest15	Budapest04	Budapest17	Budapest11	Budapest16	Budapest11	Budapest11	Budapest18	Budapest03	Budapest20	Budapest20
Budapest04	Debrecen	Budapest12	Szeged	Budapest12	Debrecen	Budapest17	Budapest22	Budapest18	Budapest15	Budapest04	Budapest18	Budapest21	Budapest17	Budapest15	Budapest21	Budapest15	Budapest18	Budapest16	Budapest17	Budapest11	Budapest12	Budapest03	Budapest18	Budapest18	Budapest18	Budapest11	Budapest18	Budapest11	Budapest18
Budapest10	Budapest21	Pécs	Budapest18	Miskolc	Szeged	Szeged	Debrecen	Budapest04	Budapest18	Budapest17	Debrecen	Budapest12	Budapest04	Budapest02	Budapest16	Budapest17	Budapest12	Budapest20	Budapest12	Budapest17	Budapest18	Budapest16	Budapest03	Budapest04	Budapest15	Budapest04	Budapest15	Budapest15	Budapest15
Nyíregyháza	Szeged	Debrecen	Miskolc	Pécs	Budapest04	Budapest12	Budapest04	Debrecen	Debrecen	Debrecen	Budapest16	Budapest17	Budapest19	Budapest17	Budapest03	Budapest19	Budapest16	Budapest17	Budapest03	Budapest03	Budapest15	Budapest18	Budapest20	Budapest03	Budapest20	Budapest20	Budapest20	Budapest18	Budapest11
Budapest21	Miskolc	Budapest18	Budapest04	Budapest18	Budapest18	Debrecen	Budapest17	Budapest17	Budapest21	Budapest21	Budapest17	Budapest15	Budapest02	Budapest18	Budapest17	Budapest03	Budapest21	Budapest03	Budapest17	Budapest18	Budapest20	Budapest20	Budapest15	Budapest20	Budapest03	Budapest16	Budapest15	Budapest03	Budapest03
Budapest17	Nyíregyháza	Budapest04	Debrecen	Szeged	Miskolc	Miskolc	Miskolc	Budapest22	Budapest17	Budapest11	Budapest21	Budapest18	Budapest17	Budapest04	Budapest15	Budapest21	Budapest15	Budapest18	Budapest20	Budapest15	Budapest17	Budapest15	Budapest18	Budapest16	Budapest15	Budapest03	Budapest18	Budapest16	Budapest18
Budapest02	Budapest17	Szeged	Pécs	Budapest21	Budapest21	Budapest16	Budapest02	Debrecen	Debrecen	Debrecen	Debrecen	Budapest21	Budapest21	Budapest21	Budapest21	Budapest16	Budapest17	Budapest04	Budapest15	Budapest20	Budapest03	Budapest17	Budapest03	Budapest18	Budapest18	Budapest18	Budapest11	Budapest20	Budapest16
Miskolc	Győr	Győr	Budapest17	Debrecen	Debrecen	Budapest22	Budapest18	Budapest03	Budapest04	Budapest15	Budapest15	Budapest03	Budapest15	Budapest17	Budapest18	Budapest17	Budapest03	Budapest17	Budapest18	Budapest17	Budapest11	Budapest03	Budapest11	Budapest15	Budapest11	Budapest15	Budapest16	Budapest15	Budapest20
Győr	Budapest18	Budapest17	Budapest16	Budapest17	Budapest16	Szeged	Debrecen	Miskolc	Budapest22	Budapest17	Budapest02	Budapest17	Budapest12	Budapest12	Budapest12	Budapest12	Budapest19	Budapest12	Budapest11	Budapest12	Budapest17	Budapest12	Budapest16	Budapest11	Budapest16	Budapest11	Budapest03	Budapest18	Budapest15
Pécs	Budapest11	Miskolc	Szeged	Budapest03	Szeged	Budapest03	Budapest15	Budapest16	Budapest16	Budapest02	Debrecen	Budapest16	Budapest17	Budapest15	Budapest04	Budapest04	Budapest11	Budapest20	Budapest17	Budapest15	Budapest15	Budapest17	Budapest18	Budapest18	Budapest20	Budapest18	Budapest20	Budapest03	Budapest11
Szeged	Pécs	Budapest03	Budapest12	Miskolc	Budapest02	Budapest17	Miskolc	Budapest21	Budapest02	Debrecen	Budapest17	Budapest02	Budapest21	Budapest02	Budapest17	Budapest18	Budapest17	Budapest15	Budapest04	Budapest17	Budapest20	Budapest20	Budapest04	Budapest03	Budapest15	Budapest15	Budapest15	Budapest11	Budapest18
Debrecen	Debrecen	Pécs	Budapest21	Pécs	Budapest17	Debrecen	Budapest22	Budapest17	Debrecen	Budapest20	Budapest12	Budapest21	Budapest03	Budapest17	Budapest21	Budapest21	Budapest04	Budapest17	Budapest19	Budapest03	Budapest03	Budapest04	Budapest20	Budapest15	Budapest18	Budapest20	Budapest18	Budapest16	Budapest15
Budapest19	Szeged	Debrecen	Miskolc	Budapest15	Pécs	Miskolc	Szeged	Debrecen	Budapest19	Budapest22	Budapest21	Budapest17	Budapest18	Budapest21	Budapest02	Budapest17	Budapest21	Budapest03	Budapest12	Budapest20	Budapest17	Budapest18	Budapest17	Budapest20	Budapest03	Budapest03	Budapest03	Budapest18	Budapest03
Budapest16	Budapest04	Budapest21	Debrecen	Szeged	Budapest22	Budapest21	Debrecen	Miskolc	Budapest17	Budapest17	Debrecen	Budapest04	Budapest16	Budapest19	Budapest17	Budapest15	Budapest17	Budapest19	Budapest17	Budapest17	Budapest12	Budapest15	Budapest03	Budapest16	Budapest18	Budapest18	Budapest20	Budapest15	Budapest20
Nyíregyháza	Miskolc	Szeged	Pécs	Budapest20	Miskolc	Budapest15	Budapest19	Budapest02	Debrecen	Debrecen	Budapest15	Budapest19	Budapest02	Budapest03	Budapest15	Budapest12	Budapest12	Budapest11	Budapest03	Budapest12	Budapest15	Budapest17	Budapest15	Budapest18	Budapest15	Budapest16	Budapest16	Budapest20	Budapest16
Budapest12	Budapest03	Győr	Budapest19	Debrecen	Debrecen	Szeged	Budapest17	Budapest22	Budapest03	Budapest03	Budapest19	Budapest12	Budapest17	Budapest16	Budapest19	Budapest03	Budapest15	Budapest17	Budapest20	Budapest15	Budapest18	Budapest11	Budapest17	Budapest03	Budapest11	Budapest11	Budapest18	Budapest03	Budapest18
Budapest15	Nyíregyháza	Budapest15	Budapest15	Miskolc	Budapest15	Budapest18	Miskolc	Budapest15	Budapest21	Budapest19	Budapest03	Debrecen	Budapest15	Budapest17	Budapest03	Budapest17	Budapest18	Budapest15	Budapest15	Budapest18	Budapest17	Budapest03	Budapest11	Budapest11	Budapest20	Budapest15	Budapest15	Budapest18	Budapest03
Miskolc	Győr	Miskolc	Szeged	Pécs	Szeged	Debrecen	Budapest21	Budapest19	Budapest22	Budapest15	Debrecen	Budapest15	Budapest21	Budapest21	Budapest11	Budapest21	Budapest21	Budapest21	Budapest17	Budapest04	Budapest04	Budapest17	Budapest20	Budapest17	Budapest03	Budapest20	Budapest11	Budapest15	Budapest15
Budapest18	Budapest16	Budapest19	Budapest17	Budapest22	Budapest19	Miskolc	Budapest03	Debrecen	Budapest15	Debrecen	Budapest17	Budapest17	Budapest11	Budapest15	Budapest17	Budapest15	Budapest03	Budapest12	Budapest12	Budapest20	Budapest20	Budapest20	Budapest15	Budapest15	Budapest16	Budapest03	Budapest03	Budapest11	Budapest20
Győr	Budapest21	Budapest02	Budapest02	Budapest17	Pécs	Budapest22	Szeged	Miskolc	Debrecen	Budapest21	Budapest22	Debrecen	Budapest17	Budapest02	Budapest21	Budapest19	Budapest17	Budapest17	Budapest16	Budapest17	Budapest12	Budapest15	Budapest17	Budapest20	Budapest18	Budapest18	Budapest18	Budapest20	Budapest11
Pécs	Budapest17	Budapest17	Miskolc	Budapest02	Miskolc	Budapest02	Debrecen	Budapest17	Budapest17	Budapest17	Debrecen	Budapest22	Budapest04	Budapest18	Budapest15	Budapest17	Budapest15	Budapest03	Budapest18	Budapest12	Budapest17	Budapest12	Budapest03	Budapest17	Budapest04	Budapest15	Budapest15	Budapest15	Budapest18
Szeged	Pécs	Pécs	Debrecen	Budapest16	Budapest17	Szeged	Budapest16	Budapest21	Budapest12	Budapest22	Budapest04	Budapest21	Budapest19	Budapest17	Budapest18	Budapest11	Budapest21	Budapest18	Budapest03	Budapest16	Budapest15	Budapest17	Budapest18	Budapest03	Budapest20	Budapest20	Budapest20	Budapest18	Budapest15
Debrecen	Debrecen	Debrecen	Győr	Szeged	Budapest03	Budapest17	Miskolc	Debrecen	Budapest18	Debrecen	Budapest18	Budapest02	Budapest02	Budapest12	Budapest02	Budapest03	Budapest17	Budapest15	Budapest17	Budapest03	Budapest18	Budapest18	Budapest11	Budapest20	Budapest17	Budapest16	Budapest16	Budapest03	Budapest03
Budapest17	Budapest02	Budapest16	Pécs	Debrecen	Debrecen	Budapest04	Budapest22	Miskolc	Debrecen	Budapest04	Budapest17	Debrecen	Budapest17	Budapest04	Budapest17	Budapest21	Budapest12	Budapest21	Budapest20	Budapest17	Budapest03	Budapest04	Budapest17	Budapest15	Budapest03	Budapest03	Budapest11	Budapest16	Budapest18
Budapest21	Szeged	Szeged	Budapest20	Budapest18	Budapest22	Debrecen	Budapest17	Budapest15	Budapest15	Budapest18	Budapest22	Budapest18	Budapest21	Budapest21	Budapest16	Budapest17	Budapest16	Budapest17	Budapest15	Budapest20	Budapest17	Budapest20	Budapest15	Budapest18	Budapest15	Budapest18	Budapest18	Budapest11	Budapest16
Budapest03	Miskolc	Győr	Budapest03	Miskolc	Szeged	Miskolc	Szeged	Budapest22	Budapest22	Budapest02	Debrecen	Budapest17	Budapest15	Budapest17	Budapest21	Budapest15	Budapest19	Budapest16	Budapest17	Budapest15	Budapest20	Budapest16	Budapest20	Budapest17	Budapest11	Budapest11	Budapest04	Budapest18	Budapest11
Nyíregyháza	Budapest19	Budapest12	Szeged	Pécs	Budapest21	Budapest19	Debrecen	Budapest18	Budapest17	Debrecen	Budapest02	Budapest15	Budapest18	Budapest02	Budapest04	Budapest18	Budapest03	Budapest12	Budapest21	Budapest18	Budapest12	Budapest12	Budapest12	Budapest11	Budapest17	Budapest15	Budapest03	Budapest15	Budapest15
Miskolc	Nyíregyháza	Miskolc	Budapest18	Budapest04	Pécs	Szeged	Budapest02	Budapest02	Debrecen	Budapest16	Budapest21	Debrecen	Budapest22	Budapest15	Budapest17	Budapest12	Budapest17	Budapest21	Budapest04	Budapest11	Budapest16	Budapest17	Budapest17	Budapest15	Budapest18	Budapest17	Budapest20	Budapest20	Budapest20
Győr	Győr	Budapest18	Miskolc	Budapest12	Miskolc	Budapest21	Budapest04	Debrecen	Budapest21	Budapest22	Debrecen	Budapest22	Budapest03	Budapest18	Budapest12	Budapest16	Budapest21	Budapest17	Budapest12	Budapest17	Budapest04	Budapest03	Budapest04	Budapest03	Budapest15	Budapest20	Budapest15	Budapest03	Budapest18
Budapest11	Budapest12	Pécs	Budapest22	Szeged	Budapest15	Budapest16	Miskolc	Miskolc	Budapest02	Budapest17	Budapest16	Budapest16	Budapest17	Budapest21	Budapest19	Budapest17	Budapest15	Budapest04	Budapest17	Budapest03	Budapest17	Budapest17	Budapest20	Budapest17	Budapest20	Budapest04	Budapest18	Budapest16	Budapest03
Pécs	Budapest15	Debrecen	Budapest16	Debrecen	Debrecen	Debrecen	Budapest21	Budapest17	Miskolc	Debrecen	Budapest17	Debrecen	Budapest16	Budapest17	Budapest03	Budapest21	Budapest17	Budapest19	Budapest19	Budapest15	Budapest11	Budapest20	Budapest16	Budapest20	Budapest17	Budapest18	Budapest11	Budapest18	Budapest15
Szeged	Pécs	Budapest21	Debrecen	Budapest21	Budapest17	Miskolc	Szeged	Budapest04	Budapest16	Budapest21	Budapest15	Budapest03	Budapest12	Budapest03	Budapest17	Budapest04	Budapest12	Budapest03	Budapest03	Budapest19	Budapest20	Budapest15	Budapest03	Budapest04	Budapest03	Budapest03	Budapest15	Budapest04	Budapest20
Budapest04	Budapest18	Budapest15	Győr	Budapest17	Budapest02	Budapest22	Debrecen	Debrecen	Debrecen	Budapest15	Debrecen	Budapest17	Diósd	Budapest16	Budapest21	Budapest02	Budapest18	Budapest17	Budapest15	Budapest17	Budapest17	Budapest12	Budapest17	Budapest17	Budapest11	Budapest17	Budapest17	Budapest20	Budapest16
Debrecen	Debrecen	Szeged	Pécs	Miskolc	Szeged	Budapest17	Budapest18	Budapest12	Budapest19	Budapest12	Budapest22	Budapest21	Budapest17	Budapest22	Budapest15	Budapest17	Budapest04	Budapest21	Budapest21	Budapest12	Budapest03	Budapest18	Budapest18	Budapest12	Budapest16	Budapest11	Budapest20	Budapest11	Budapest18
Kecskemét	Szeged	Budapest17	Budapest17	Pécs	Pécs	Szeged	Budapest12	Miskolc	Miskolc	Debrecen	Budapest21	Debrecen	Budapest15	Budapest19	Budapest02	Budapest21	Budapest21	Budapest15	Budapest17	Budapest21	Budapest15	Budapest15	Budapest12	Budapest18	Budapest17	Budapest15	Budapest03	Budapest15	Budapest03
Budapest20	Miskolc	Győr	Budapest04	Budapest22	Budapest18	Budapest03	Miskolc	Budapest22	Budapest17	Budapest17	Budapest03	Diósd	Budapest21	Budapest15	Budapest17	Budapest15	Budapest17	Budapest12	Budapest11	Budapest17	Budapest18	Budapest17	Budapest15	Budapest15	Budapest04	Budapest17	Budapest17	Budapest18	Budapest11
Budapest17	Budapest17	Nyíregyháza	Szeged	Budapest15	Miskolc	Debrecen	Budapest17	Budapest16	Budapest22	Budapest03	Debrecen	Budapest02	Debrecen	Diósd	Budapest21	Budapest19	Budapest03	Budapest17	Budapest15	Budapest04	Budapest12	Budapest11	Budapest17	Budapest20	Budapest20	Budapest20	Budapest16	Budapest03	Budapest15
Budapest02	Budapest20	Miskolc	Budapest21	Budapest19	Budapest22	Budapest15	Budapest15	Budapest17	Debrecen	Budapest19	Budapest17	Budapest18	Budapest22	Budapest17	Budapest15	Budapest03	Budapest15	Budapest18	Budapest18	Budapest12	Budapest17	Budapest03	Budapest20	Budapest17	Budapest03	Budapest03	Budapest18	Budapest17	Budapest18
Nyíregyháza	Nyíregyháza	Budapest11	Miskolc	Szeged	Budapest16	Miskolc	Szeged	Debrecen	Budapest04	Debrecen	Diósd	Budapest15	Diósd	Budapest02	Budapest18	Budapest17	Budapest11	Budapest15	Budapest17	Budapest17	Budapest15	Budapest17	Budapest03	Budapest03	Budapest17	Budapest17	Budapest03	Budapest20	Budapest04
Budapest16	Győr	Budapest03	Budapest12	Debrecen	Debrecen	Budapest02	Debrecen	Miskolc	Miskolc	Budapest22	Budapest19	Debrecen	Budapest18	Budapest21	Diósd	Budapest12	Budapest17	Budapest21	Budapest21	Budapest21	Budapest20	Budapest20	Budapest17	Budapest11	Budapest18	Budapest15	Budapest20	Budapest15	Budapest20
Budapest18	Budapest14	Pécs	Debrecen	Budapest03	Szeged	Budapest18	Budapest22	Budapest21	Budapest21	Budapest15	Debrecen	Budapest17	Debrecen	Budapest17	Budapest02	Budapest18	Budapest21	Budapest03	Budapest12	Budapest15	Budapest17	Budapest15	Budapest15	Budapest16	Budapest15	Budapest20	Budapest15	Budapest11	Budapest16
Miskolc	Pécs	Debrecen	Győr	Miskolc	Budapest20	Szeged	Miskolc	Szeged	Budapest03	Diósd	Budapest02	Diósd	Budapest02	Diósd	Budapest17	Budapest15	Budapest19	Budapest17	Budapest03	Budapest18	Budapest03	Budapest18	Budapest12	Budapest17	Budapest11	Budapest11	Budapest17	Budapest17	Budapest11
Győr	Budapest02	Budapest10	Pécs	Pécs	Pécs	Pécs	Budapest19	Budapest03	Debrecen	Debrecen	Budapest15	Budapest22	Budapest17	Budapest04	Budapest16	Budapest21	Budapest15	Budapest12	Budapest17	Budapest03	Budapest21	Budapest12	Budapest18	Budapest12	Budapest17	Budapest17	Budapest11	Budapest03	Budapest17
Pécs	Debrecen	Szeged	Budapest17	Budapest17	Budapest04	Budapest22	Szeged	Budapest19	Budapest17	Budapest17	Diósd	Debrecen	Budapest04	Budapest18	Diósd	Budapest17	Budapest12	Budapest19	Budapest15	Budapest17	Budapest15	Budapest17	Budapest20	Budapest15	Budapest20	Budapest04	Budapest04	Budapest16	Budapest03
Szeged	Szeged	Győr	Szeged	Budapest16	Miskolc	Debrecen	Budapest16	Debrecen	Budapest02	Budapest02	Budapest17	Budapest04	Debrecen	Diósd	Budapest04	Diósd	Budapest17	Budapest15	Budapest21	Budapest21	Budapest18	Budapest04	Budapest17	Budapest20	Budapest15	Budapest18	Budapest17	Budapest18	Budapest18
Debrecen	Miskolc	Nyíregyháza	Budapest22	Szeged	Budapest12	Budapest17	Debrecen	Miskolc	Miskolc	Budapest18	Debrecen	Budapest19	Diósd	Budapest15	Budapest20	Budapest02	Budapest03	Budapest17	Budapest17	Budapest15	Budapest12	Budapest20	Budapest04	Budapest17	Budapest12	Budapest03	Budapest20	Budapest15	Budapest15
Budapest14	Budapest16	Budapest22	Budapest15	Budapest22	Budapest17	Miskolc	Budapest02	Budapest15	Budapest18	Debrecen	Budapest18	Debrecen	Budapest19	Budapest17	Budapest17	Budapest16	Budapest18	Budapest21	Budapest12	Budapest11	Budapest17	Budapest17	Budapest12	Budapest04	Budapest17	Budapest17	Budapest03	Budapest17	Budapest20
Kecskemét	Budapest21	Miskolc	Miskolc	Debrecen	Debrecen	Budapest21	Budapest17	Szeged	Debrecen	Budapest21	Budapest22	Budapest17	Budapest15	Budapest02	Diósd	Diósd	Diósd	Budapest04	Budapest19	Budapest17	Budapest04	Budapest03	Budapest17	Budapest18	Budapest03	Budapest16	Budapest17	Budapest20	Budapest17
Budapest19	Nyíregyháza	Budapest17	Budapest02	Budapest02	Szeged	Szeged	Miskolc	Budapest22	Budapest22	Diósd	Debrecen	Diósd	Debrecen	Budapest22	Budapest03	Budapest17	Budapest17	Budapest17	Budapest04	Budapest19	Budapest21	Budapest16	Budapest15	Budapest03	Budapest20	Budapest20	Budapest15	Budapest03	Budapest03
Nyíregyháza	Győr	Budapest04	Debrecen	Miskolc	Pécs	Pécs	Budapest21	Budapest17	Budapest15	Budapest16	Budapest04	Budapest02	Budapest17	Diósd	Budapest22	Budapest04	Budapest21	Budapest11	Budapest17	Budapest03	Budapest17	Budapest20	Budapest20	Budapest17	Budapest17	Budapest11	Budapest18	Budapest17	Budapest15
Budapest15	Budapest04	Budapest20	Budapest18	Pécs	Budapest21	Budapest15	Szeged	Debrecen	Érd	Debrecen	Diósd	Debrecen	Diósd	Budapest17	Budapest18	Budapest21	Budapest04	Budapest03	Budapest21	Budapest16	Budapest12	Budapest15	Budapest03	Budapest12	Budapest15	Budapest15	Budapest11	Budapest11	Budapest17
Budapest17	Budapest17	Pécs	Győr	Budapest21	Miskolc	Budapest12	Budapest22	Érd	Miskolc	Budapest17	Budapest17	Budapest21	Budapest02	Budapest03	Budapest15	Diósd	Diósd	Diósd	Budapest03	Budapest21	Budapest16	Budapest17	Budapest17	Budapest20	Budapest18	Budapest17	Budapest15	Budapest15	Budapest20
Budapest12	Budapest11	Budapest02	Pécs	Budapest18	Budapest03	Debrecen	Debrecen	Miskolc	Debrecen	Miskolc	Budapest02	Budapest15	Debrecen	Budapest19	Diósd	Budapest17	Budapest16	Budapest18	Budapest16	Budapest17	Budapest19	Budapest12	Budapest11	Budapest15	Budapest12	Budapest03	Budapest20	Budapest20	Budapest11
Miskolc	Pécs	Debrecen	Szeged	Szeged	Budapest22	Miskolc	Budapest15	Budapest02	Budapest17	Budapest04	Debrecen	Diósd	Budapest21	Diósd	Budapest17	Budapest02	Budapest17	Budapest16	Budapest18	Budapest04	Budapest03	Budapest21	Budapest18	Budapest17	Budapest04	Budapest18	Budapest17	Budapest17	Budapest17
Győr	Debrecen	Szeged	Budapest21	Budapest15	Debrecen	Budapest17	Érd	Budapest18	Diósd	Diósd	Budapest21	Budapest17	Budapest17	Budapest15	Budapest02	Budapest15	Diósd	Budapest21	Budapest15	Budapest12	Budapest17	Budapest17	Budapest15	Budapest11	Budapest17	Budapest12	Budapest03	Budapest03	Budapest04
Budapest21	Szeged	Budapest16	Budapest16	Győr	Szeged	Szeged	Miskolc	Szeged	Budapest16	Budapest02	Budapest16	Debrecen	Budapest22	Budapest21	Budapest19	Budapest18	Budapest02	Budapest17	Diósd	Budapest17	Budapest21	Budapest03	Budapest17	Budapest18	Budapest20	Budapest17	Budapest17	Budapest18	Budapest18
Pécs	Miskolc	Győr	Miskolc	Debrecen	Budapest17	Budapest19	Budapest17	Budapest21	Miskolc	Debrecen	Debrecen	Budapest22	Debrecen	Budapest17	Diósd	Diósd	Budapest15	Diósd	Budapest17	Budapest21	Budapest15	Budapest18	Budapest12	Budapest15	Budapest03	Budapest15	Budapest11	Budapest04	Budapest03
Szeged	Budapest03	Nyíregyháza	Budapest03	Budapest17	Budapest19	Pécs	Budapest03	Debrecen	Budapest20	Miskolc	Diósd	Budapest16	Budapest15	Debrecen	Budapest15	Budapest19	Budapest19	Budapest15	Budapest21	Budapest15	Budapest17	Budapest15	Budapest20	Budapest17	Budapest17	Budapest20	Budapest15	Budapest17	Budapest17
Debrecen	Budapest18	Miskolc	Debrecen	Miskolc	Pécs	Budapest22	Szeged	Miskolc	Debrecen	Budapest22	Budapest15	Debrecen	Diósd	Diósd	Budapest17	Budapest03	Diósd	Diósd	Budapest12	Budapest18	Budapest11	Budapest12	Budapest04	Budapest03	Budapest15	Budapest17	Budapest18	Budapest11	Budapest20
Kecskemét	Nyíregyháza	Budapest18	Győr	Pécs	Budapest15	Debrecen	Debrecen	Budapest15	Budapest02	Budapest17	Budapest18	Budapest18	Budapest18	Budapest16	Budapest21	Budapest17	Budapest17	Budapest17	Diósd	Diósd	Budapest04	Budapest17	Budapest17	Budapest20	Budapest12	Budapest03	Budapest20	Budapest20	Budapest15
Budapest03	Győr	Budapest22	Pécs	Budapest22	Miskolc	Érd	Budapest18	Érd	Érd	Budapest21	Debrecen	Budapest03	Debrecen	Budapest02	Diósd	Diósd	Budapest21	Budapest03	Budapest17	Budapest03	Budapest18	Budapest21	Budapest03	Budapest12	Budapest18	Budapest20	Budapest17	Budapest15	Budapest11
Nyíregyháza	Budapest10	Pécs	Budapest17	Budapest10	Budapest02	Miskolc	Miskolc	Budapest17	Budapest15	Debrecen	Budapest17	Diósd	Budapest03	Debrecen	Budapest02	Budapest15	Budapest03	Budapest19	Budapest04	Budapest17	Budapest21	Budapest04	Budapest21	Budapest17	Budapest17	Budapest15	Budapest03	Budapest17	Budapest17
Budapest09	Budapest15	Debrecen	Budapest22	Szeged	Debrecen	Budapest16	Érd	Szeged	Miskolc	Érd	Budapest22	Budapest17	Budapest17	Budapest18	Budapest17	Budapest22	Diósd	Diósd	Diósd	Diósd	Budapest17	Budapest17	Budapest16	Budapest04	Budapest20	Budapest17	Budapest15	Budapest03	Budapest15
Budapest02	Budapest22	Budapest17	Szeged	Budapest02	Szeged	Budapest02	Budapest04	Debrecen	Budapest17	Miskolc	Budapest03	Debrecen	Diósd	Budapest22	Budapest22	Budapest17	Budapest17	Budapest04	Budapest19	Budapest15	Diósd	Budapest11	Budapest17	Budapest20	Budapest15	Budapest12	Budapest12	Budapest20	Budapest20
Miskolc	Pécs	Budapest21	Budapest19	Győr	Budapest16	Szeged	Szeged	Budapest22	Debrecen	Budapest15	Diósd	Budapest04	Debrecen	Debrecen	Budapest15	Diósd	Budapest15	Budapest17	Budapest15	Budapest19	Budapest03	Budapest15	Budapest12	Budapest17	Budapest11	Budapest18	Budapest17	Budapest17	Budapest03
Győr	Debrecen	Budapest15	Budapest15	Debrecen	Érd	Pécs	Debrecen	Miskolc	Budapest21	Budapest18	Debrecen	Budapest21	Budapest16	Budapest15	Diósd	Budapest02	Budapest18	Budapest21	Budapest17	Budapest12	Budapest15	Budapest21	Budapest15	Budapest15	Budapest17	Budapest04	Budapest20	Budapest15	Budapest17
Budapest17	Szeged	Szeged	Miskolc	Budapest04	Pécs	Budapest21	Budapest21	Budapest16	Diósd	Debrecen	Budapest19	Diósd	Budapest21	Diósd	Budapest18	Budapest21	Diósd	Diósd	Diósd	Budapest17	Diósd	Budapest17	Budapest18	Budapest12	Budapest03	Budapest17	Budapest04	Budapest11	Budapest11
Pécs	Miskolc	Győr	Debrecen	Miskolc	Budapest18	Budapest04	Budapest22	Szeged	Miskolc	Budapest03	Budapest15	Debrecen	Debrecen	Budapest17	Budapest16	Budapest17	Budapest02	Budapest15	Budapest03	Diósd	Budapest17	Diósd	Budapest21	Budapest18	Budapest20	Budapest12	Budapest17	Budapest18	Budapest18
Szeged	Budapest17	Nyíregyháza	Győr	Pécs	Miskolc	Debrecen	Budapest17	Érd	Budapest18	Miskolc	Budapest17	Budapest02	Budapest04	Debrecen	Budapest17	Budapest04	Budapest17	Budapest18	Budapest18	Budapest04	Budapest12	Budapest03	Budapest17	Budapest03	Budapest15	Budapest20	Budapest12	Budapest03	Budapest15
Debrecen	Budapest21	Miskolc	Pécs	Budapest21	Budapest22	Miskolc	Miskolc	Budapest02	Budapest03	Érd	Érd	Budapest17	Diósd	Budapest21	Diósd	Diósd	Budapest04	Budapest12	Diósd	Budapest21	Budapest19	Budapest18	Budapest03	Budapest17	Budapest17	Budapest15	Budapest18	Budapest17	Budapest17
Budapest04	Nyíregyháza	Budapest02	Budapest11	Budapest17	Debrecen	Budapest17	Budapest02	Budapest17	Szeged	Budapest17	Debrecen	Budapest19	Budapest17	Budapest04	Budapest03	Budapest19	Diósd	Budapest17	Budapest17	Budapest17	Diósd	Diósd	Diósd	Budapest21	Budapest12	Budapest17	Budapest15	Budapest15	Budapest03
Kecskemét	Budapest12	Budapest19	Nyíregyháza	Szeged	Budapest17	Érd	Pécs	Debrecen	Debrecen	Budapest19	Budapest02	Debrecen	Budapest02	Diósd	Budapest21	Budapest15	Budapest21	Diósd	Budapest15	Diósd	Budapest15	Budapest15	Budapest15	Budapest15	Budapest18	Budapest03	Budapest20	Budapest20	Budapest20
Budapest16	Győr	Pécs	Budapest17	Érd	Szeged	Szeged	Szeged	Miskolc	Érd	Debrecen	Budapest21	Diósd	Debrecen	Budapest17	Budapest04	Diósd	Budapest17	Budapest15	Budapest21	Budapest15	Budapest17	Budapest17	Budapest17	Budapest17	Budapest04	Budapest18	Budapest17	Budapest17	Budapest15
Budapest18	Budapest19	Debrecen	Szeged	Győr	Budapest21	Pécs	Debrecen	Budapest04	Budapest22	Diósd	Miskolc	Budapest15	Budapest19	Debrecen	Budapest17	Budapest17	Budapest15	Diósd	Diósd	Budapest18	Diósd	Diósd	Diósd	Diósd	Budapest17	Budapest11	Budapest03	Budapest12	Budapest17
Budapest21	Pécs	Budapest03	Budapest02	Debrecen	Pécs	Budapest18	Érd	Budapest19	Miskolc	Miskolc	Debrecen	Budapest22	Diósd	Budapest02	Diósd	Budapest22	Diósd	Budapest17	Budapest03	Diósd	Budapest03	Budapest19	Budapest18	Budapest16	Budapest03	Budapest15	Budapest16	Budapest04	Budapest11
Nyíregyháza	Budapest16	Szeged	Budapest21	Budapest19	Budapest04	Budapest03	Budapest16	Szeged	Budapest17	Budapest15	Diósd	Debrecen	Debrecen	Budapest19	Budapest19	Budapest18	Budapest19	Budapest03	Budapest17	Budapest03	Budapest17	Budapest03	Budapest04	Budapest20	Budapest20	Budapest17	Budapest11	Budapest17	Budapest18
Miskolc	Debrecen	Győr	Miskolc	Budapest03	Miskolc	Debrecen	Miskolc	Érd	Budapest04	Budapest22	Budapest17	Budapest17	Budapest15	Debrecen	Debrecen	Budapest02	Budapest02	Budapest21	Budapest16	Budapest17	Budapest21	Budapest17	Diósd	Diósd	Diósd	Budapest20	Budapest17	Budapest20	Budapest04
Győr	Szeged	Nyíregyháza	Debrecen	Miskolc	Érd	Miskolc	Budapest19	Debrecen	Szeged	Debrecen	Budapest04	Budapest02	Budapest22	Diósd	Budapest02	Diósd	Budapest22	Budapest16	Diósd	Diósd	Diósd	Diósd	Budapest17	Budapest04	Budapest16	Budapest12	Budapest04	Budapest03	Budapest17
Budapest11	Miskolc	Budapest17	Budapest04	Pécs	Budapest02	Budapest22	Budapest15	Budapest21	Debrecen	Budapest02	Miskolc	Érd	Budapest17	Budapest17	Budapest22	Budapest16	Budapest17	Diósd	Budapest19	Budapest16	Budapest15	Budapest04	Budapest21	Budapest17	Budapest17	Budapest17	Budapest20	Budapest18	Budapest20
Pécs	Budapest02	Miskolc	Győr	Budapest16	Debrecen	Budapest15	Pécs	Miskolc	Budapest19	Miskolc	Érd	Debrecen	Debrecen	Budapest15	Budapest15	Budapest17	Diósd	Budapest17	Budapest04	Budapest21	Budapest18	Budapest21	Budapest03	Budapest03	Diósd	Budapest04	Budapest17	Budapest15	Budapest03
Szeged	Kecskemét	Budapest22	Pécs	Budapest22	Szeged	Szeged	Szeged	Budapest03	Miskolc	Budapest17	Debrecen	Budapest15	Budapest03	Debrecen	Debrecen	Budapest04	Budapest15	Budapest19	Budapest17	Budapest17	Budapest17	Budapest17	Diósd	Diósd	Budapest15	Diósd	Budapest12	Budapest12	Budapest17
Debrecen	Budapest17	Budapest16	Érd	Szeged	Budapest17	Érd	Debrecen	Szeged	Érd	Érd	Budapest16	Budapest18	Diósd	Budapest22	Budapest17	Diósd	Budapest18	Budapest02	Diósd	Diósd	Diósd	Diósd	Budapest17	Budapest18	Budapest12	Budapest16	Budapest03	Budapest17	Budapest12
Budapest15	Nyíregyháza	Budapest12	Nyíregyháza	Győr	Pécs	Pécs	Érd	Budapest17	Budapest15	Budapest16	Budapest22	Diósd	Budapest18	Budapest03	Diósd	Budapest21	Budapest16	Diósd	Budapest21	Budapest04	Budapest04	Budapest15	Budapest15	Budapest17	Budapest17	Budapest20	Budapest18	Budapest20	Budapest15
Kecskemét	Győr	Pécs	Budapest18	Debrecen	Miskolc	Budapest17	Budapest17	Érd	Szeged	Debrecen	Miskolc	Debrecen	Debrecen	Diósd	Debrecen	Budapest17	Diósd	Budapest04	Budapest03	Budapest19	Budapest19	Budapest18	Diósd	Diósd	Diósd	Budapest17	Budapest15	Budapest15	Budapest20
Budapest10	Budapest22	Debrecen	Szeged	Érd	Budapest19	Debrecen	Budapest12	Debrecen	Debrecen	Budapest21	Budapest18	Budapest17	Budapest16	Debrecen	Budapest21	Budapest03	Budapest03	Budapest17	Budapest17	Budapest03	Diósd	Diósd	Budapest19	Budapest15	Budapest18	Diósd	Diósd	Budapest17	Budapest17
Budapest17	Budapest04	Budapest21	Budapest22	Budapest17	Érd	Budapest20	Miskolc	Budapest18	Budapest02	Miskolc	Debrecen	Budapest21	Budapest21	Budapest17	Budapest17	Diósd	Budapest17	Diósd	Diósd	Diósd	Budapest17	Budapest16	Budapest15	Budapest21	Budapest04	Budapest03	Budapest17	Budapest12	Budapest04
Budapest22	Budapest21	Budapest04	Budapest16	Budapest12	Budapest15	Miskolc	Budapest21	Miskolc	Budapest17	Budapest04	Budapest02	Budapest03	Budapest17	Budapest21	Diósd	Budapest15	Budapest21	Budapest18	Budapest15	Budapest17	Budapest03	Budapest17	Budapest17	Budapest12	Budapest21	Budapest15	Diósd	Diósd	Budapest12
Nyíregyháza	Pécs	Szeged	Miskolc	Miskolc	Győr	Budapest02	Pécs	Budapest15	Miskolc	Érd	Érd	Debrecen	Diósd	Debrecen	Budapest04	Budapest18	Diósd	Budapest15	Budapest18	Budapest15	Budapest21	Budapest03	Diósd	Budapest17	Diósd	Diósd	Budapest15	Budapest17	Budapest17
Budapest02	Debrecen	Győr	Debrecen	Pécs	Debrecen	Szeged	Szeged	Szeged	Diósd	Budapest17	Budapest17	Érd	Debrecen	Budapest16	Debrecen	Budapest22	Budapest04	Budapest22	Diósd	Diósd	Budapest15	Diósd	Budapest12	Diósd	Budapest17	Budapest17	Budapest20	Budapest04	Budapest20
Miskolc	Szeged	Nyíregyháza	Budapest17	Budapest15	Budapest22	Pécs	Debrecen	Budapest22	Szeged	Debrecen	Miskolc	Budapest16	Budapest02	Diósd	Budapest18	Budapest17	Budapest17	Budapest17	Budapest17	Budapest18	Diósd	Budapest19	Budapest18	Budapest15	Budapest03	Budapest18	Budapest17	Budapest18	Budapest03
Győr	Miskolc	Érd	Győr	Budapest18	Szeged	Érd	Budapest22	Budapest02	Debrecen	Miskolc	Budapest15	Budapest19	Budapest15	Budapest18	Budapest02	Diósd	Budapest22	Diósd	Budapest12	Budapest17	Budapest17	Budapest15	Diósd	Budapest18	Diósd	Diósd	Diósd	Diósd	Diósd
Budapest19	Budapest03	Miskolc	Pécs	Szeged	Pécs	Budapest16	Budapest03	Debrecen	Budapest16	Budapest18	Debrecen	Debrecen	Érd	Debrecen	Debrecen	Budapest02	Budapest02	Budapest02	Budapest15	Diósd	Diósd	Diósd	Budapest17	Diósd	Budapest15	Budapest15	Budapest03	Budapest03	Budapest17
Pécs	Budapest18	Budapest18	Budapest03	Győr	Budapest03	Debrecen	Miskolc	Miskolc	Budapest21	Diósd	Budapest21	Budapest22	Debrecen	Budapest04	Diósd	Budapest15	Diósd	Budapest21	Diósd	Budapest15	Budapest16	Budapest17	Budapest04	Budapest17	Budapest17	Budapest17	Budapest17	Budapest17	Budapest15
Szeged	Kecskemét	Budapest17	Nyíregyháza	Debrecen	Miskolc	Miskolc	Budapest17	Diósd	Érd	Budapest02	Diósd	Miskolc	Budapest17	Budapest02	Budapest16	Budapest19	Budapest18	Budapest15	Budapest19	Budapest21	Budapest18	Budapest21	Budapest21	Budapest03	Diósd	Diósd	Diósd	Diósd	Budapest18
Debrecen	Érd	Pécs	Érd	Budapest21	Budapest16	Budapest17	Érd	Budapest17	Miskolc	Debrecen	Miskolc	Budapest17	Budapest22	Budapest17	Budapest17	Diósd	Budapest15	Budapest17	Budapest17	Budapest03	Budapest03	Budapest12	Budapest03	Diósd	Budapest18	Budapest03	Budapest18	Budapest15	Diósd
Budapest03	Nyíregyháza	Debrecen	Szeged	Érd	Budapest21	Budapest21	Pécs	Szeged	Budapest22	Miskolc	Budapest17	Érd	Debrecen	Diósd	Debrecen	Debrecen	Budapest17	Diósd	Budapest03	Budapest17	Diósd	Diósd	Diósd	Budapest15	Budapest15	Budapest18	Budapest15	Budapest20	Budapest16
Kecskemét	Győr	Budapest15	Budapest19	Miskolc	Győr	Szeged	Szeged	Budapest16	Budapest17	Budapest15	Debrecen	Budapest15	Budapest19	Debrecen	Halásztelek	Budapest17	Diósd	Budapest19	Diósd	Diósd	Budapest17	Budapest17	Budapest17	Budapest17	Budapest21	Diósd	Diósd	Budapest17	Diósd
Érd	Budapest15	Szeged	Miskolc	Pécs	Debrecen	Budapest04	Debrecen	Érd	Szeged	Érd	Budapest03	Debrecen	Érd	Szigetszentmiklós	Budapest15	Halásztelek	Budapest19	Budapest03	Budapest21	Budapest19	Budapest15	Budapest04	Budapest15	Budapest21	Budapest17	Budapest17	Budapest17	Diósd	Budapest17
Budapest21	Budapest17	Győr	Budapest14	Budapest02	Budapest17	Pécs	Budapest15	Debrecen	Debrecen	Szeged	Érd	Szigetszentmiklós	Budapest04	Budapest15	Diósd	Debrecen	Halásztelek	Diósd	Budapest15	Budapest12	Budapest21	Diósd	Diósd	Diósd	Diósd	Budapest04	Budapest04	Budapest16	Budapest04
Budapest16	Pécs	Budapest22	Debrecen	Budapest17	Érd	Érd	Budapest18	Miskolc	Budapest03	Budapest19	Budapest19	Miskolc	Szigetszentmiklós	Debrecen	Debrecen	Budapest15	Budapest15	Budapest17	Budapest17	Budapest15	Diósd	Budapest18	Budapest17	Budapest04	Budapest03	Budapest21	Budapest20	Budapest03	Diósd
Nyíregyháza	Budapest22	Nyíregyháza	Budapest21	Szeged	Szeged	Budapest19	Miskolc	Budapest21	Miskolc	Budapest17	Miskolc	Budapest02	Debrecen	Budapest19	Budapest19	Budapest02	Budapest17	Budapest04	Diósd	Diósd	Budapest17	Budapest15	Budapest20	Budapest17	Budapest17	Diósd	Diósd	Diósd	Budapest18
Budapest17	Debrecen	Miskolc	Győr	Budapest04	Pécs	Debrecen	Érd	Pécs	Budapest18	Debrecen	Debrecen	Budapest17	Budapest17	Érd	Budapest03	Budapest17	Budapest02	Halásztelek	Budapest02	Budapest17	Budapest04	Budapest17	Diósd	Diósd	Diósd	Budapest17	Budapest17	Budapest17	Budapest03
Miskolc	Szeged	Érd	Pécs	Győr	Budapest12	Miskolc	Budapest02	Budapest04	Érd	Budapest22	Szigetszentmiklós	Diósd	Budapest02	Budapest17	Szigetszentmiklós	Diósd	Diósd	Budapest18	Budapest18	Diósd	Diósd	Diósd	Budapest16	Budapest18	Budapest15	Budapest15	Budapest03	Budapest15	Budapest17
Győr	Miskolc	Budapest02	Nyíregyháza	Budapest22	Miskolc	Budapest22	Pécs	Szeged	Szeged	Miskolc	Budapest15	Debrecen	Érd	Budapest03	Budapest17	Debrecen	Budapest16	Budapest02	Budapest15	Budapest17	Budapest19	Budapest03	Budapest03	Budapest03	Budapest18	Diósd	Diósd	Diósd	Diósd
Budapest22	Budapest16	Budapest19	Budapest22	Debrecen	Budapest18	Szeged	Szeged	Budapest18	Debrecen	Szeged	Budapest17	Budapest04	Debrecen	Debrecen	Debrecen	Szigetszentmiklós	Halásztelek	Diósd	Diósd	Budapest04	Budapest17	Budapest19	Budapest18	Diósd	Diósd	Budapest03	Budapest18	Budapest18	Budapest15
Budapest04	Budapest20	Pécs	Budapest15	Nyíregyháza	Győr	Budapest03	Debrecen	Debrecen	Budapest15	Budapest03	Miskolc	Miskolc	Budapest15	Halásztelek	Budapest22	Budapest19	Budapest17	Budapest17	Budapest17	Budapest21	Budapest12	Budapest17	Diósd	Budapest17	Budapest17	Budapest18	Budapest15	Budapest20	Budapest20
Pécs	Kecskemét	Budapest16	Szeged	Miskolc	Debrecen	Pécs	Budapest17	Miskolc	Budapest02	Szigetszentmiklós	Érd	Érd	Szigetszentmiklós	Érd	Budapest15	Debrecen	Budapest03	Budapest15	Halásztelek	Budapest18	Diósd	Diósd	Budapest17	Budapest15	Budapest04	Budapest17	Budapest17	Budapest04	Diósd
Szeged	Nyíregyháza	Debrecen	Érd	Pécs	Szeged	Budapest17	Budapest04	Érd	Miskolc	Debrecen	Budapest02	Budapest18	Budapest18	Budapest17	Debrecen	Budapest03	Diósd	Halásztelek	Budapest04	Diósd	Budapest15	Budapest15	Budapest15	Budapest21	Diósd	Diósd	Diósd	Diósd	Budapest17
Debrecen	Budapest02	Budapest21	Budapest17	Budapest19	Budapest15	Debrecen	Miskolc	Budapest17	Budapest17	Érd	Debrecen	Debrecen	Debrecen	Debrecen	Érd	Budapest17	Budapest19	Budapest16	Budapest22	Budapest03	Budapest18	Budapest21	Diósd	Diósd	Budapest20	Budapest15	Budapest12	Budapest17	Budapest15
Budapest18	Érd	Szeged	Budapest02	Érd	Érd	Érd	Budapest20	Pécs	Diósd	Miskolc	Budapest22	Szigetszentmiklós	Budapest17	Budapest02	Budapest17	Halásztelek	Budapest04	Diósd	Budapest17	Budapest17	Budapest03	Diósd	Budapest19	Budapest17	Budapest03	Budapest20	Budapest15	Diósd	Diósd
Kecskemét	Győr	Győr	Miskolc	Budapest16	Pécs	Miskolc	Érd	Budapest03	Szeged	Budapest16	Miskolc	Miskolc	Diósd	Szigetszentmiklós	Budapest02	Debrecen	Szigetszentmiklós	Budapest17	Diósd	Budapest15	Diósd	Budapest17	Budapest17	Budapest04	Budapest17	Diósd	Diósd	Budapest17	Budapest17
Budapest12	Budapest19	Nyíregyháza	Debrecen	Szeged	Budapest02	Budapest15	Pécs	Szeged	Debrecen	Szeged	Budapest18	Budapest15	Budapest03	Budapest15	Debrecen	Budapest15	Budapest17	Budapest02	Budapest19	Diósd	Budapest17	Budapest03	Budapest04	Budapest19	Diósd	Budapest17	Budapest17	Budapest03	Budapest03
Érd	Pécs	Budapest17	Győr	Budapest03	Budapest17	Budapest18	Szeged	Budapest22	Budapest19	Budapest17	Debrecen	Budapest17	Miskolc	Debrecen	Szigetszentmiklós	Diósd	Diósd	Budapest19	Budapest02	Halásztelek	Budapest21	Diósd	Diósd	Diósd	Budapest15	Budapest04	Budapest20	Budapest15	Budapest18
Nyíregyháza	Debrecen	Miskolc	Pécs	Győr	Miskolc	Szeged	Debrecen	Debrecen	Miskolc	Budapest21	Szigetszentmiklós	Debrecen	Debrecen	Budapest18	Budapest18	Budapest16	Debrecen	Diósd	Halásztelek	Budapest17	Budapest15	Budapest15	Budapest21	Budapest03	Budapest21	Diósd	Diósd	Diósd	Diósd
Budapest20	Szeged	Budapest03	Nyíregyháza	Debrecen	Budapest22	Pécs	Budapest22	Miskolc	Budapest04	Debrecen	Budapest04	Budapest02	Szigetszentmiklós	Érd	Érd	Debrecen	Budapest02	Budapest15	Budapest17	Budapest19	Diósd	Budapest17	Budapest03	Budapest17	Budapest17	Budapest17	Budapest04	Budapest18	Budapest15
Budapest15	Budapest17	Érd	Budapest10	Nyíregyháza	Győr	Budapest02	Budapest16	Diósd	Érd	Miskolc	Érd	Érd	Érd	Budapest17	Debrecen	Szigetszentmiklós	Budapest18	Halásztelek	Budapest15	Budapest03	Budapest17	Budapest19	Budapest17	Diósd	Diósd	Budapest03	Budapest17	Budapest17	Budapest17
Miskolc	Miskolc	Pécs	Szeged	Miskolc	Debrecen	Győr	Miskolc	Budapest15	Szigetszentmiklós	Diósd	Budapest17	Miskolc	Budapest15	Debrecen	Budapest15	Budapest18	Debrecen	Budapest17	Diósd	Diósd	Halásztelek	Diósd	Diósd	Budapest16	Budapest16	Budapest21	Budapest18	Diósd	Diósd
Győr	Budapest12	Debrecen	Budapest12	Budapest17	Szeged	Debrecen	Budapest18	Pécs	Szeged	Budapest04	Miskolc	Budapest19	Budapest17	Budapest22	Diósd	Érd	Halásztelek	Budapest03	Budapest16	Budapest16	Budapest03	Budapest04	Budapest15	Budapest18	Budapest03	Diósd	Diósd	Budapest15	Budapest20
Budapest17	Budapest15	Budapest18	Érd	Pécs	Budapest21	Miskolc	Pécs	Szeged	Debrecen	Szeged	Debrecen	Szigetszentmiklós	Miskolc	Budapest15	Budapest17	Debrecen	Budapest15	Szigetszentmiklós	Halásztelek	Halásztelek	Budapest17	Budapest21	Budapest17	Diósd	Diósd	Budapest15	Budapest03	Budapest20	Budapest03
Pécs	Kecskemét	Budapest15	Budapest04	Budapest21	Pécs	Budapest22	Szeged	Budapest19	Budapest17	Budapest02	Budapest16	Debrecen	Debrecen	Szigetszentmiklós	Debrecen	Budapest02	Budapest17	Budapest18	Budapest17	Budapest15	Diósd	Budapest17	Diósd	Budapest15	Budapest18	Budapest17	Budapest17	Diósd	Budapest17
Szeged	Nyíregyháza	Budapest22	Miskolc	Érd	Budapest04	Budapest17	Debrecen	Budapest02	Budapest22	Debrecen	Diósd	Budapest16	Budapest02	Debrecen	Budapest02	Budapest17	Debrecen	Diósd	Budapest03	Budapest17	Budapest19	Diósd	Budapest19	Budapest17	Budapest17	Budapest18	Diósd	Budapest17	Diósd
Budapest02	Győr	Szeged	Budapest17	Budapest15	Érd	Érd	Budapest02	Budapest17	Miskolc	Szigetszentmiklós	Budapest02	Miskolc	Budapest19	Érd	Halásztelek	Budapest04	Diósd	Budapest15	Diósd	Diósd	Budapest15	Budapest03	Budapest15	Diósd	Budapest15	Diósd	Budapest15	Budapest03	Budapest15
Debrecen	Érd	Győr	Debrecen	Szeged	Miskolc	Szeged	Érd	Debrecen	Budapest16	Miskolc	Miskolc	Érd	Halásztelek	Budapest02	Budapest19	Debrecen	Szigetszentmiklós	Budapest17	Budapest18	Budapest02	Halásztelek	Budapest18	Diósd	Budapest03	Diósd	Budapest15	Budapest21	Diósd	Budapest18
Kecskemét	Budapest21	Nyíregyháza	Budapest20	Budapest22	Budapest19	Budapest21	Budapest17	Miskolc	Szeged	Budapest18	Szigetszentmiklós	Budapest03	Érd	Budapest19	Debrecen	Érd	Budapest15	Szigetszentmiklós	Budapest04	Halásztelek	Budapest17	Halásztelek	Budapest17	Budapest21	Budapest19	Budapest12	Budapest17	Budapest17	Diósd
Budapest14	Budapest03	Miskolc	Győr	Győr	Győr	Pécs	Miskolc	Érd	Debrecen	Érd	Debrecen	Budapest17	Miskolc	Budapest17	Érd	Szigetszentmiklós	Debrecen	Budapest02	Szigetszentmiklós	Budapest17	Diósd	Budapest17	Budapest21	Budapest17	Diósd	Budapest17	Diósd	Budapest04	Budapest17
Érd	Pécs	Budapest12	Pécs	Debrecen	Debrecen	Budapest16	Budapest15	Pécs	Budapest21	Szeged	Szeged	Debrecen	Debrecen	Debrecen	Budapest04	Budapest17	Érd	Diósd	Budapest17	Budapest04	Budapest04	Budapest15	Budapest03	Budapest15	Budapest17	Diósd	Budapest15	Budapest18	Budapest04
Nyíregyháza	Budapest22	Kecskemét	Nyíregyháza	Nyíregyháza	Budapest17	Győr	Budapest21	Szeged	Érd	Budapest17	Budapest17	Miskolc	Budapest16	Diósd	Budapest17	Debrecen	Budapest17	Budapest17	Budapest02	Budapest18	Budapest18	Diósd	Diósd	Diósd	Budapest04	Budapest21	Budapest18	Diósd	Diósd
Budapest22	Debrecen	Budapest17	Budapest22	Budapest18	Szeged	Debrecen	Pécs	Budapest21	Budapest02	Budapest15	Budapest15	Szigetszentmiklós	Budapest17	Budapest16	Szigetszentmiklós	Budapest02	Budapest02	Budapest04	Diósd	Diósd	Diósd	Budapest16	Budapest18	Budapest19	Budapest12	Budapest17	Diósd	Budapest15	Budapest17
Budapest19	Szeged	Érd	Szeged	Miskolc	Budapest16	Miskolc	Szeged	Budapest16	Miskolc	Debrecen	Érd	Budapest04	Miskolc	Szigetszentmiklós	Debrecen	Halásztelek	Debrecen	Halásztelek	Budapest15	Halásztelek	Budapest16	Halásztelek	Budapest15	Budapest17	Budapest17	Diósd	Budapest03	Budapest17	Budapest12
