# Supplementary material for: Subtractive clustering for spatial resource allocation problems in waste management
Source: Sci Rep. 2026 Mar 25;16:14986. doi: 10.1038/s41598-026-45718-4 (PMC13171916; doi:10.1038/s41598-026-45718-4)
Supplement: Supplementary file 2 — Supplementary Information 2. [file 41598_2026_45718_MOESM2_ESM.xlsx]

## Sheet: Sheet1
Predicted containers
Budapest08
Budapest08
Budapest08
Budapest08
Budapest08
Budapest08
Budapest08
Budapest08
Budapest08
Budapest08
Budapest08
Budapest08
Budapest08
Budapest08
Budapest08
Budapest08
Budapest08
Budapest08
Budapest08
Budapest08
Budapest08
Budapest08
Budapest08
Budapest08
Budapest08
Budapest08
Budapest08
Budapest06
Budapest08
Budapest06
Budapest08
Budapest06
Budapest08
Budapest06
Budapest08
Budapest06
Budapest08
Budapest06
Budapest08
Budapest06
Budapest08
Budapest06
Budapest08
Budapest06
Budapest08
Budapest06
Budapest08
Budapest06
Budapest08
Budapest06
Budapest08
Budapest06
Budapest08
Budapest06
Budapest08
Budapest06
Budapest08
Budapest06
Budapest08
Budapest06
Budapest08
Budapest06
Budapest08
Budapest06
Budapest08
Budapest06
Budapest08
Budapest06
Budapest08
Budapest06
Budapest08
Budapest06
Budapest08
Budapest06
Budapest08
Budapest06
Budapest08
Budapest06
Budapest08
Budapest06
Budapest08
Budapest06
Budapest08
Budapest06
Budapest08
Budapest06
Budapest08
Budapest06
Budapest08
Budapest06
Budapest08
Budapest06
Budapest08
Budapest06
Budapest08
Budapest06
Budapest08
Budapest06
Budapest08
Budapest06
Budapest08
Budapest06
Budapest08
Budapest06
Budapest08
Budapest06
Budapest08
Budapest06
Budapest08
Budapest06
Budapest08
Budapest06
Budapest08
Budapest06
Budapest08
Budapest06
Budapest08
Budapest06
Budapest08
Budapest06
Budapest08
Budapest06
Budapest08
Budapest06
Budapest08
Budapest06
Budapest08
Budapest06
Budapest08
Budapest06
Budapest08
Budapest06
Budapest08
Budapest06
Budapest08
Budapest06
Budapest08
Budapest06
Budapest08
Budapest06
Budapest08
Budapest06
Budapest08
Budapest06
Budapest13
Budapest08
Budapest13
Budapest08
Budapest13
Budapest08
Budapest13
Budapest06
Budapest13
Budapest08
Budapest13
Budapest08
Budapest13
Budapest08
Budapest13
Budapest08
Budapest06
Budapest13
Budapest08
Budapest13
Budapest08
Budapest13
Budapest08
Budapest13
Budapest08
Budapest13
Budapest08
Budapest13
Budapest08
Budapest13
Budapest06
Budapest08
Budapest13
Budapest08
Budapest13
Budapest08
Budapest13
Budapest08
Budapest13
Budapest06
Budapest13
Budapest08
Budapest13
Budapest08
Budapest13
Budapest08
Budapest13
Budapest08
Budapest13
Budapest08
Budapest13
Budapest05
Budapest08
Budapest13
Budapest08
Budapest13
Budapest05
Budapest08
Budapest13
Budapest08
Budapest13
Budapest05
Budapest13
Budapest08
Budapest13
Budapest08
Budapest13
Budapest05
Budapest08
Budapest13
Budapest08
Budapest13
Budapest05
Budapest13
Budapest08
Budapest13
Budapest08
Budapest05
Budapest13
Budapest08
Budapest13
Budapest08
Budapest13
Budapest05
Budapest08
Budapest13
Budapest05
Budapest13
Budapest08
Budapest13
Budapest08
Budapest07
Budapest13
Budapest08
Budapest13
Budapest01
Budapest08
Budapest13
Budapest01
Budapest13
Budapest08
Budapest07
Budapest13
Budapest01
Budapest08
Budapest13
Budapest01
Budapest13
Budapest08
Budapest01
Budapest13
Budapest08
Budapest13
Budapest07
Budapest01
Budapest13
Budapest08
Budapest01
Budapest13
Budapest08
Budapest13
Budapest01
Budapest08
Budapest13
Budapest07
Budapest01
Budapest13
Budapest08
Budapest13
Budapest01
Budapest08
Budapest13
Budapest14
Budapest01
Budapest08
Budapest13
Budapest14
Budapest01
Budapest14
Budapest01
Budapest13
Budapest08
Budapest14
Budapest01
Budapest13
Budapest14
Budapest08
Budapest01
Budapest13
Budapest14
Budapest01
Budapest14
Budapest08
Budapest13
Budapest01
Budapest14
Budapest08
Budapest13
Budapest01
Budapest14
Budapest01
Budapest13
Budapest14
Budapest08
Budapest01
Budapest14
Budapest13
Budapest08
Budapest14
Budapest01
Budapest13
Budapest01
Budapest14
Budapest08
Budapest13
Budapest14
Budapest01
Budapest14
Budapest01
Budapest13
Budapest08
Budapest14
Budapest01
Budapest13
Budapest08
Budapest14
Budapest01
Budapest13
Budapest14
Budapest01
Budapest08
Budapest14
Budapest13
Budapest01
Budapest14
Budapest08
Budapest13
Budapest01
Budapest14
Budapest01
Budapest09
Budapest13
Budapest14
Budapest09
Budapest01
Budapest13
Budapest09
Budapest14
Budapest01
Budapest09
Budapest14
Budapest13
Budapest09
Budapest01
Budapest14
Budapest09
Budapest13
Budapest01
Budapest09
Budapest14
Budapest01
Budapest13
Budapest09
Budapest14
Budapest01
Budapest09
Budapest13
Budapest14
Budapest09
Budapest01
Budapest13
Budapest09
Budapest14
Budapest01
Budapest09
Budapest13
Budapest14
Budapest09
Budapest01
Budapest13
Budapest09
Budapest14
Budapest01
Budapest09
Budapest13
Budapest14
Budapest01
Budapest09
Budapest14
Budapest01
Budapest09
Budapest13
Budapest09
Budapest14
Budapest01
Budapest13
Budapest09
Budapest14
Budapest01
Budapest09
Budapest13
Budapest01
Budapest14
Budapest09
Budapest13
Budapest09
Budapest01
Budapest14
Budapest09
Budapest13
Budapest01
Budapest14
Budapest09
Budapest13
Budapest09
Budapest01
Budapest14
Budapest11
Budapest09
Budapest13
Budapest14
Budapest11
Budapest09
Budapest13
Budapest11
Budapest14
Budapest09
Budapest01
Budapest14
Budapest11
Budapest13
Budapest09
Budapest11
Budapest14
Budapest09
Budapest13
Budapest11
Budapest09
Budapest13
Budapest14
Budapest11
Budapest09
Budapest01
Budapest14
Budapest13
Budapest11
Budapest09
Budapest14
Budapest11
Budapest13
Budapest09
Budapest01
Budapest14
Budapest09
Budapest11
Budapest13
Budapest09
Budapest14
Budapest11
Budapest13
Budapest09
Budapest11
Budapest14
Budapest13
Budapest09
Budapest11
Budapest13
Budapest01
Budapest09
Budapest14
Budapest10
Budapest11
Budapest13
Budapest10
Budapest11
Budapest14
Budapest09
Budapest01
Budapest10
Budapest13
Budapest11
Budapest10
Budapest11
Budapest13
Budapest09
Budapest14
Budapest10
Budapest11
Budapest13
Budapest10
Budapest11
Budapest14
Budapest09
Budapest01
Budapest10
Budapest13
Budapest11
Budapest10
Budapest03
Budapest09
Budapest11
Budapest14
Budapest03
Budapest10
Budapest11
Budapest13
Budapest10
Budapest03
Budapest09
Budapest11
Budapest10
Budapest03
Budapest14
Budapest09
Budapest03
Budapest11
Budapest10
Budapest03
Budapest10
Budapest11
Budapest14
Budapest09
Budapest03
Budapest10
Budapest11
Budapest03
Budapest10
Budapest11
Budapest13
Budapest09
Budapest03
Budapest10
Budapest11
Budapest14
Budapest03
Budapest10
Budapest09
Budapest03
Budapest11
Budapest10
Budapest03
Budapest09
Budapest14
Budapest11
Budapest10
Budapest03
Budapest11
Budapest10
Budapest03
Budapest09
Budapest14
Budapest03
Budapest11
Budapest10
Budapest13
Budapest09
Budapest03
Budapest10
Budapest11
Budapest20
Budapest03
Budapest14
Budapest20
Budapest04
Budapest10
Budapest11
Budapest03
Budapest20
Budapest04
Budapest10
Budapest11
Budapest04
Budapest20
Budapest03
Budapest10
Budapest04
Budapest20
Budapest11
Budapest14
Budapest10
Budapest04
Budapest20
Budapest03
Budapest11
Budapest04
Budapest20
Budapest10
Budapest03
Budapest20
Budapest04
Budapest11
Budapest10
Budapest04
Budapest20
Budapest03
Budapest10
Budapest11
Budapest04
Budapest20
Budapest03
Budapest10
Budapest04
Budapest11
Budapest20
Budapest14
Budapest04
Budapest20
Budapest03
Budapest16
Budapest11
Budapest10
Budapest04
Budapest20
Budapest18
Budapest15
Budapest03
Budapest16
Budapest11
Budapest18
Budapest20
Budapest15
Budapest03
Budapest18
Budapest16
Budapest11
Budapest20
Budapest15
Budapest03
Budapest18
Budapest16
Budapest20
Budapest04
Budapest11
Budapest18
Budapest15
Budapest03
Budapest20
Budapest16
Budapest18
Budapest03
Budapest15
Budapest11
Budapest18
Budapest15
Budapest20
Budapest03
Budapest16
Budapest18
Budapest11
Budapest15
Budapest20
Budapest10
Budapest03
Budapest18
Budapest04
Budapest11
Budapest16
Budapest20
Budapest15
Budapest18
Budapest03
Budapest11
Budapest16
Budapest18
Budapest15
Budapest20
Budapest03
Budapest18
Budapest15
Budapest11
Budapest16
Budapest20
Budapest03
Budapest18
Budapest04
Budapest11
Budapest16
Budapest20
Budapest15
Budapest18
Budapest03
Budapest18
Budapest15
Budapest11
Budapest20
Budapest16
Budapest03
Budapest18
Budapest15
Budapest20
Budapest03
Budapest16
Budapest11
Budapest18
Budapest04
Budapest20
Budapest15
Budapest18
Budapest03
Budapest11
Budapest16
Budapest18
Budapest15
Budapest20
Budapest03
Budapest10
Budapest15
Budapest11
Budapest18
Budapest04
Budapest20
Budapest16
Budapest03
Budapest18
Budapest11
Budapest15
Budapest20
Budapest16
Budapest03
Budapest18
Budapest15
Budapest11
Budapest18
Budapest03
Budapest20
Budapest16
Budapest04
Budapest18
Budapest11
Budapest15
Budapest20
Budapest03
Budapest16
Budapest18
Budapest15
Budapest20
Budapest03
Budapest11
Budapest18
Budapest15
Budapest16
Budapest20
Budapest03
Budapest18
Budapest15
Budapest11
Budapest18
Budapest16
Budapest03
Budapest20
Budapest04
Budapest11
Budapest18
Budapest15
Budapest16
Budapest20
Budapest03
Budapest18
Budapest15
Budapest11
Budapest10
Budapest20
Budapest04
Budapest18
Budapest03
Budapest16
Budapest11
Budapest15
Budapest18
Budapest20
Budapest03
Budapest16
Budapest18
Budapest15
Budapest11
Budapest20
Budapest03
Budapest15
Budapest18
Budapest16
Budapest11
Budapest20
Budapest04
Budapest18
Budapest03
Budapest16
Budapest12
Budapest15
Budapest18
Budapest20
Budapest03
Budapest15
Budapest18
Budapest11
Budapest16
Budapest20
Budapest03
Budapest19
Budapest15
Budapest12
Budapest18
Budapest15
Budapest20
Budapest16
Budapest12
Budapest18
Budapest04
Budapest03
Budapest19
Budapest16
Budapest11
Budapest15
Budapest20
Budapest18
Budapest03
Budapest12
Budapest15
Budapest18
Budapest16
Budapest20
Budapest03
Budapest18
Budapest15
Budapest12
Budapest20
Budapest04
Budapest17
Budapest11
Budapest16
Budapest19
Budapest03
Budapest17
Budapest15
Budapest20
Budapest12
Budapest17
Budapest18
Budapest15
Budapest12
Budapest17
Budapest03
Budapest20
Budapest04
Budapest18
Budapest17
Budapest11
Budapest15
Budapest19
Budapest16
Budapest21
Budapest17
Budapest03
Budapest12
Budapest17
Budapest15
Budapest21
Budapest18
Budapest04
Budapest17
Budapest12
Budapest21
Budapest03
Budapest17
Budapest15
Budapest19
Budapest21
Budapest17
Budapest12
Budapest15
Budapest16
Budapest03
Budapest17
Budapest21
Budapest18
Budapest02
Budapest17
Budapest04
Budapest21
Budapest12
Budapest17
Budapest15
Budapest19
Budapest02
Budapest17
Budapest21
Budapest15
Budapest11
Budapest18
Budapest03
Budapest17
Budapest16
Budapest21
Budapest04
Budapest17
Budapest02
Budapest19
Budapest15
Budapest21
Budapest17
Budapest12
Budapest03
Budapest17
Budapest21
Budapest15
Budapest18
Budapest02
Diósd
Budapest17
Budapest16
Diósd
Budapest04
Budapest19
Budapest22
Budapest17
Diósd
Budapest02
Budapest15
Budapest21
Budapest17
Diósd
Budapest18
Budapest03
Diósd
Budapest17
Budapest15
Budapest22
Budapest02
Budapest17
Diósd
Budapest19
Budapest15
Budapest21
Diósd
Budapest17
Budapest04
Diósd
Budapest18
Budapest02
Budapest16
Debrecen
Budapest17
Diósd
Budapest22
Debrecen
Budapest15
Budapest21
Budapest17
Debrecen
Diósd
Budapest03
Budapest19
Debrecen
Budapest02
Budapest17
Diósd
Debrecen
Budapest15
Budapest18
Debrecen
Diósd
Budapest04
Budapest17
Halásztelek
Debrecen
Budapest22
Budapest16
Debrecen
Budapest02
Diósd
Budapest17
Debrecen
Szigetszentmiklós
Budapest15
Érd
Budapest18
Debrecen
Budapest21
Budapest17
Debrecen
Budapest03
Szigetszentmiklós
Érd
Debrecen
Budapest04
Budapest17
Diósd
Budapest02
Debrecen
Szigetszentmiklós
Budapest19
Érd
Debrecen
Budapest15
Budapest17
Halásztelek
Debrecen
Budapest02
Érd
Budapest17
Debrecen
Budapest15
Szigetszentmiklós
Budapest18
Debrecen
Érd
Budapest16
Budapest03
Debrecen
Halásztelek
Budapest17
Érd
Fót
Debrecen
Budapest19
Miskolc
Szigetszentmiklós
Budapest02
Debrecen
Fót
Miskolc
Érd
Budapest17
Debrecen
Budapest04
Miskolc
Szigetszentmiklós
Budapest17
Érd
Debrecen
Fót
Miskolc
Budapest02
Budapest18
Diósd
Debrecen
Miskolc
Fót
Halásztelek
Budapest17
Debrecen
Érd
Miskolc
Budapest03
Szigetszentmiklós
Fót
Debrecen
Budapest19
Miskolc
Érd
Budapest17
Debrecen
Miskolc
Budapest02
Fót
Szigetszentmiklós
Debrecen
Budapest16
Miskolc
Érd
Budapest18
Debrecen
Fót
Miskolc
Halásztelek
Budapest17
Budapest04
Debrecen
Érd
Miskolc
Budapest02
Szigetszentmiklós
Fót
Debrecen
Budapest17
Miskolc
Diósd
Budapest19
Debrecen
Dunakeszi
Miskolc
Érd
Budapest17
Debrecen
Szigetszentmiklós
Fót
Miskolc
Budapest02
Szeged
Érd
Debrecen
Budapest18
Miskolc
Dunakeszi
Halásztelek
Szeged
Debrecen
Budapest03
Miskolc
Budapest17
Érd
Fót
Szeged
Debrecen
Szigetszentmiklós
Miskolc
Budapest16
Szeged
Debrecen
Budapest02
Érd
Budapest17
Miskolc
Dunakeszi
Szeged
Szigetszentmiklós
Debrecen
Budapest19
Miskolc
Fót
Diósd
Szeged
Debrecen
Budapest17
Miskolc
Dunakeszi
Érd
Szeged
Halásztelek
Debrecen
Budapest02
Miskolc
Budapest18
Fót
Szeged
Debrecen
Szigetszentmiklós
Miskolc
Budapest17
Pécs
Érd
Dunakeszi
Szeged
Debrecen
Budapest03
Miskolc
Pécs
Budapest19
Érd
Szeged
Debrecen
Fót
Szigetszentmiklós
Miskolc
Budapest17
Pécs
Szeged
Budapest02
Debrecen
Miskolc
Érd
Dunakeszi
Pécs
Budapest17
Szeged
Halásztelek
Debrecen
Miskolc
Budakalász
Pécs
Kistarcsa
Diósd
Szeged
Debrecen
Budapest18
Miskolc
Fót
Pécs
Szigetszentmiklós
Szeged
Érd
Debrecen
Budapest04
Miskolc
Pécs
Budapest17
Budakalász
Győr
Szeged
Debrecen
Budapest22
Miskolc
Dunakeszi
Pécs
Érd
Kistarcsa
Győr
Szeged
Szigetszentmiklós
Debrecen
Budapest19
Miskolc
Pécs
Budapest02
Nyíregyháza
Győr
Szeged
Fót
Debrecen
Érd
Budapest17
Miskolc
Pécs
Budakalász
Nyíregyháza
Győr
Szigetszentmiklós
Szeged
Debrecen
Kistarcsa
Miskolc
Budapest18
Pécs
Dunakeszi
Nyíregyháza
Győr
Érd
Szeged
Debrecen
Halásztelek
Miskolc
Budakalász
Pécs
Nyíregyháza
Győr
Budapest17
Szeged
Budapest02
Debrecen
Miskolc
Érd
Pécs
Fót
Nyíregyháza
Győr
Szigetszentmiklós
Szeged
Kistarcsa
Debrecen
Miskolc
Budapest18
Pécs
Budakalász
Győr
Nyíregyháza
Diósd
Szeged
Dunakeszi
Debrecen
Miskolc
Pécs
Budapest17
Törökbálint
Győr
Nyíregyháza
Szeged
Gyál
Debrecen
Szigetszentmiklós
Miskolc
Budakalász
Pécs
Kistarcsa
Érd
Győr
Szeged
Nyíregyháza
Dunakeszi
Debrecen
Budapest02
Miskolc
Gödöllő
Pécs
Vecsés
Győr
Szeged
Halásztelek
Nyíregyháza
Debrecen
Érd
Miskolc
Pécs
Gödöllő
Budapest19
Győr
Budakalász
Szeged
Nyíregyháza
Gyál
Debrecen
Miskolc
Törökbálint
Fót
Pécs
Budapest17
Győr
Szeged
Nyíregyháza
Szigetszentmiklós
Debrecen
Maglód
Miskolc
Dunakeszi
Pécs
Érd
Székesfehérvár
Gödöllő
Győr
Szeged
Nyíregyháza
Budapest02
Debrecen
Vecsés
Miskolc
Budakalász
Pécs
Dunaharaszti
Székesfehérvár
Gyömrő
Győr
Szeged
Nyíregyháza
Törökbálint
Gödöllő
Debrecen
Miskolc
Pécs
Halásztelek
Székesfehérvár
Győr
Dunakeszi
Szeged
Nyíregyháza
Érd
Gyömrő
Kecskemét
Debrecen
Miskolc
Budakalász
Gyál
Pécs
Kistarcsa
Székesfehérvár
Győr
Szeged
Dunaharaszti
Nyíregyháza
Kecskemét
Gödöllő
Debrecen
Miskolc
Érd
Pécs
Budapest02
Székesfehérvár
Maglód
Győr
Szeged
Szigetszentmiklós
Nyíregyháza
Kecskemét
Fót
Debrecen
Miskolc
Pécs
Vecsés
Budakalász
Székesfehérvár
Győr
Törökbálint
Szeged
Gödöllő
Nyíregyháza
Kecskemét
Gyömrő
Debrecen
Dunaharaszti
Miskolc
Pécs
Székesfehérvár
Dunakeszi
Győr
Szeged
Érd
Nyíregyháza
Budapest17
Kecskemét
Debrecen
Miskolc
Szigetszentmiklós
Pécs
Budakalász
Gödöllő
Székesfehérvár
Győr
Gyál
Szeged
Nyíregyháza
Gyömrő
Kecskemét
Törökbálint
Debrecen
Miskolc
Pécs
Budapest02
Győr
Dunaharaszti
Székesfehérvár
Szeged
Gödöllő
Nyíregyháza
Kecskemét
Dunakeszi
Érd
Miskolc
Debrecen
Pécs
Maglód
Budapest23
Győr
Szeged
Székesfehérvár
Budakalász
Nyíregyháza
Kecskemét
Vecsés
Miskolc
Debrecen
Halásztelek
Pécs
Gödöllő
Győr
Szeged
Székesfehérvár
Gyömrő
Budaörs
Nyíregyháza
Kecskemét
Fót
Miskolc
Debrecen
Érd
Pécs
Budakalász
Győr
Dunaharaszti
Szeged
Székesfehérvár
Kistarcsa
Nyíregyháza
Kecskemét
Miskolc
Gyömrő
Debrecen
Pécs
Budapest02
Szigetszentmiklós
Győr
Szeged
Gödöllő
Székesfehérvár
Gyál
Nyíregyháza
Kecskemét
Dunakeszi
Miskolc
Érd
Debrecen
Pécs
Győr
Szeged
Budapest17
Székesfehérvár
Törökbálint
Nyíregyháza
Budakalász
Kecskemét
Miskolc
Gyömrő
Debrecen
Pécs
Dunaharaszti
Gödöllő
Győr
Szeged
Vecsés
Székesfehérvár
Nyíregyháza
Kecskemét
Budaörs
Miskolc
Dunakeszi
Debrecen
Pécs
Halásztelek
Győr
Veresegyház
Szeged
Maglód
Székesfehérvár
Érd
Nyíregyháza
Kecskemét
Budakalász
Miskolc
Debrecen
Pécs
Budapest23
Győr
Szeged
Budapest16
Székesfehérvár
Gödöllő
Nyíregyháza
Kecskemét
Gyömrő
Miskolc
Dunaharaszti
Pécs
Debrecen
Budapest02
Érd
Győr
Szeged
Veresegyház
Vecsés
Székesfehérvár
Kecskemét
Nyíregyháza
Miskolc
Budakalász
Pécs
Szigetszentmiklós
Debrecen
Pécel
Győr
Szeged
Törökbálint
Dunakeszi
Székesfehérvár
Kecskemét
Nyíregyháza
Miskolc
Gyál
Pécs
Debrecen
Gödöllő
Győr
Gyömrő
Szeged
Érd
Székesfehérvár
Kecskemét
Nyíregyháza
Dunaharaszti
Veresegyház
Miskolc
Pécs
Budakalász
Debrecen
Budaörs
Győr
Szeged
Budapest19
Székesfehérvár
Kecskemét
Gyömrő
Nyíregyháza
Miskolc
Pécs
Budakeszi
Debrecen
Fót
Szigetszentmiklós
Győr
Szeged
Veresegyház
Székesfehérvár
Kecskemét
Pécel
Nyíregyháza
Miskolc
Érd
Pécs
Debrecen
Vecsés
Budakalász
Győr
Szeged
Dunaharaszti
Gödöllő
Tatabánya
Kecskemét
Székesfehérvár
Nyíregyháza
Miskolc
Pécs
Dunakeszi
Halásztelek
Debrecen
Gyömrő
Budakeszi
Győr
Szeged
Tatabánya
Kecskemét
Kistarcsa
Székesfehérvár
Nyíregyháza
Miskolc
Gyál
Pécs
Debrecen
Érd
Veresegyház
Győr
Szeged
Budapest03
Dunaharaszti
Kecskemét
Tatabánya
Miskolc
Nyíregyháza
Székesfehérvár
Gyömrő
Pécs
Budakalász
Debrecen
Győr
Budaörs
Szeged
Gödöllő
Szigetszentmiklós
Kecskemét
Miskolc
Tatabánya
Nyíregyháza
Székesfehérvár
Dunakeszi
Pécs
Maglód
Debrecen
Budakeszi
Győr
Szeged
Budapest23
Veresegyház
Érd
Kecskemét
Miskolc
Nyíregyháza
Vecsés
Tatabánya
Pécs
Székesfehérvár
Debrecen
Budakalász
Győr
Pécel
Szeged
Dunaharaszti
Kecskemét
Miskolc
Üllő
Szombathely
Nyíregyháza
Pécs
Tatabánya
Veresegyház
Székesfehérvár
Szolnok
Debrecen
Budapest22
Győr
Szeged
Budakeszi
Dunakeszi
Kecskemét
Miskolc
Érd
Szombathely
Gödöllő
Nyíregyháza
Pécs
Szolnok
Tatabánya
Székesfehérvár
Gyömrő
Debrecen
Győr
Gyál
Szeged
Budakalász
Halásztelek
Kecskemét
Miskolc
Szombathely
Nyíregyháza
Pécs
Pilisszentiván
Szolnok
Székesfehérvár
Tatabánya
Debrecen
Üllő
Veresegyház
Győr
Szeged
Dunaharaszti
Törökbálint
Kistarcsa
Kecskemét
Miskolc
Szombathely
Pécs
Nyíregyháza
Szolnok
Székesfehérvár
Solymár
Tatabánya
Debrecen
Pécel
Győr
Szeged
Szigetszentmiklós
Dunakeszi
Érd
Kecskemét
Miskolc
Szombathely
Gödöllő
Pécs
Nyíregyháza
Üllő
Szolnok
Székesfehérvár
Pilisszentiván
Debrecen
Tatabánya
Győr
Szeged
Budapest23
Veresegyház
Budakeszi
Kecskemét
Miskolc
Szombathely
Pécs
Nyíregyháza
Vecsés
Szolnok
Budakalász
Székesfehérvár
Debrecen
Tatabánya
Győr
Gyömrő
Szeged
Dunaharaszti
Érd
Szombathely
Miskolc
Kecskemét
Pécs
Pilisszentiván
Gödöllő
Nyíregyháza
Szolnok
Debrecen
Székesfehérvár
Dunakeszi
Győr
Tatabánya
Szeged
Szigetszentmiklós
Pécel
Budaörs
Szombathely
Miskolc
Kecskemét
Pécs
Üllő
Nyíregyháza
Szolnok
Veresegyház
Debrecen
Székesfehérvár
Pilisszentiván
Győr
Szeged
Tatabánya
Gyál
Biatorbágy
Budakalász
Szombathely
Miskolc
Kecskemét
Pécs
Nyíregyháza
Dunaharaszti
Szolnok
Kerepes
Debrecen
Székesfehérvár
Győr
Szeged
Veszprém
Érd
Gyömrő
Tatabánya
Békéscsaba
Budapest02
Szombathely
Miskolc
Veresegyház
Kecskemét
Pécs
Nyíregyháza
Szolnok
Pilisszentiván
Halásztelek
Debrecen
Győr
Szeged
Veszprém
Székesfehérvár
Dunakeszi
Üllő
Tatabánya
Békéscsaba
Biatorbágy
Szombathely
Miskolc
Kecskemét
Pécs
Budapest17
Nyíregyháza
Szolnok
Gödöllő
Dunaharaszti
Debrecen
Szeged
Győr
Veszprém
Székesfehérvár
Pilisszentiván
Békéscsaba
Tatabánya
Érd
Szombathely
Maglód
Miskolc
Pécs
Kecskemét
Budakalász
Nyíregyháza
Szolnok
Gyál
Veresegyház
Debrecen
Szeged
Győr
Budakeszi
Veszprém
Székesfehérvár
Békéscsaba
Vác
Szigetszentmiklós
Tatabánya
Szombathely
Miskolc
Monor
Pécs
Kecskemét
Szentendre
Biatorbágy
Nyíregyháza
Szolnok
Debrecen
Szeged
Győr
Fót
Veszprém
Üllő
Békéscsaba
Székesfehérvár
Pilisszentiván
Dunaharaszti
Szombathely
Miskolc
Gödöllő
Tatabánya
Pécs
Kecskemét
Vác
Nyíregyháza
Szolnok
Érd
Pécel
Debrecen
Szeged
Győr
Veszprém
Cegléd
Békéscsaba
Pomáz
Székesfehérvár
Biatorbágy
Szombathely
Miskolc
Gyál
Pécs
Kecskemét
Tatabánya
Monor
Nyíregyháza
Veresegyház
Szolnok
Halásztelek
Szeged
Debrecen
Győr
Vác
Solymár
Veszprém
Békéscsaba
Cegléd
Szentendre
Székesfehérvár
Szombathely
Miskolc
Budapest23
Pécs
Kecskemét
Tatabánya
Nyíregyháza
Budapest16
Kaposvár
Szolnok
Gyömrő
Szeged
Piliscsaba
Debrecen
Győr
Veszprém
Biatorbágy
Békéscsaba
Vác
Gödöllő
Szombathely
Székesfehérvár
Miskolc
Cegléd
Pécs
Szigetszentmiklós
Monor
Kecskemét
Nyíregyháza
Tatabánya
Kaposvár
Érd
Szeged
Szentendre
Győr
Debrecen
Szolnok
Zalaegerszeg
Veszprém
Vecsés
Békéscsaba
Pilisszentiván
Hatvan
Szombathely
Miskolc
Veresegyház
Székesfehérvár
Pécs
Dunaharaszti
Cegléd
Budakeszi
Kecskemét
Vác
Nyíregyháza
Kaposvár
Tatabánya
Pécel
[truncated: 454 more rows]
