# Supplementary material for: Subtractive clustering for spatial resource allocation problems in waste management
Source: Sci Rep. 2026 Mar 25;16:14986. doi: 10.1038/s41598-026-45718-4 (PMC13171916; doi:10.1038/s41598-026-45718-4)
Supplement: Supplementary file 3 — Supplementary Information 3. [file 41598_2026_45718_MOESM3_ESM.xlsx]

## Sheet: Sheet1
Predicted containers
Budapest08
Budapest08
Budapest08
Budapest08
Budapest08
Budapest08
Budapest08
Budapest08
Budapest08
Budapest08
Budapest08
Budapest08
Budapest08
Budapest08
Budapest08
Budapest06
Budapest08
Budapest06
Budapest08
Budapest06
Budapest08
Budapest06
Budapest08
Budapest06
Budapest08
Budapest06
Budapest08
Budapest06
Budapest08
Budapest06
Budapest08
Budapest06
Budapest08
Budapest06
Budapest08
Budapest06
Budapest08
Budapest06
Budapest08
Budapest06
Budapest08
Budapest06
Budapest08
Budapest06
Budapest08
Budapest06
Budapest08
Budapest06
Budapest08
Budapest06
Budapest08
Budapest06
Budapest08
Budapest06
Budapest08
Budapest13
Budapest08
Budapest13
Budapest08
Budapest13
Budapest06
Budapest13
Budapest08
Budapest13
Budapest08
Budapest13
Budapest08
Budapest13
Budapest08
Budapest06
Budapest13
Budapest08
Budapest13
Budapest08
Budapest13
Budapest08
Budapest13
Budapest08
Budapest13
Budapest05
Budapest08
Budapest13
Budapest08
Budapest13
Budapest05
Budapest13
Budapest08
Budapest13
Budapest08
Budapest05
Budapest13
Budapest08
Budapest13
Budapest01
Budapest07
Budapest13
Budapest08
Budapest01
Budapest13
Budapest08
Budapest13
Budapest01
Budapest08
Budapest13
Budapest01
Budapest13
Budapest08
Budapest14
Budapest01
Budapest14
Budapest13
Budapest01
Budapest08
Budapest14
Budapest13
Budapest01
Budapest14
Budapest08
Budapest13
Budapest01
Budapest14
Budapest01
Budapest14
Budapest08
Budapest13
Budapest01
Budapest14
Budapest13
Budapest08
Budapest01
Budapest14
Budapest13
Budapest09
Budapest01
Budapest14
Budapest09
Budapest13
Budapest01
Budapest14
Budapest09
Budapest01
Budapest14
Budapest09
Budapest13
Budapest01
Budapest09
Budapest14
Budapest13
Budapest09
Budapest01
Budapest14
Budapest09
Budapest13
Budapest01
Budapest14
Budapest09
Budapest13
Budapest09
Budapest01
Budapest14
Budapest09
Budapest13
Budapest11
Budapest14
Budapest01
Budapest09
Budapest13
Budapest11
Budapest14
Budapest09
Budapest11
Budapest13
Budapest09
Budapest14
Budapest11
Budapest13
Budapest09
Budapest01
Budapest14
Budapest11
Budapest10
Budapest13
Budapest09
Budapest11
Budapest10
Budapest13
Budapest14
Budapest11
Budapest10
Budapest01
Budapest09
Budapest03
Budapest10
Budapest11
Budapest03
Budapest10
Budapest14
Budapest11
Budapest03
Budapest09
Budapest10
Budapest03
Budapest11
Budapest14
Budapest09
Budapest03
Budapest10
Budapest11
Budapest13
Budapest10
Budapest03
Budapest09
Budapest11
Budapest10
Budapest04
Budapest20
Budapest03
Budapest14
Budapest20
Budapest04
Budapest11
Budapest10
Budapest03
Budapest20
Budapest04
Budapest10
Budapest11
Budapest04
Budapest20
Budapest03
Budapest10
Budapest15
Budapest20
Budapest11
Budapest16
Budapest03
Budapest18
Budapest04
Budapest20
Budapest16
Budapest11
Budapest18
Budapest15
Budapest03
Budapest18
Budapest20
Budapest15
Budapest11
Budapest16
Budapest03
Budapest18
Budapest15
Budapest20
Budapest03
Budapest18
Budapest16
Budapest11
Budapest04
Budapest20
Budapest18
Budapest15
Budapest03
Budapest11
Budapest16
Budapest18
Budapest20
Budapest15
Budapest03
Budapest18
Budapest16
Budapest11
Budapest15
Budapest20
Budapest03
Budapest18
Budapest15
Budapest20
Budapest11
Budapest16
Budapest18
Budapest04
Budapest03
Budapest18
Budapest15
Budapest20
Budapest11
Budapest16
Budapest03
Budapest18
Budapest15
Budapest20
Budapest10
Budapest03
Budapest11
Budapest16
Budapest18
Budapest04
Budapest20
Budapest15
Budapest12
Budapest18
Budapest03
Budapest16
Budapest20
Budapest15
Budapest18
Budapest11
Budapest03
Budapest19
Budapest15
Budapest12
Budapest18
Budapest16
Budapest20
Budapest04
Budapest17
Budapest03
Budapest11
Budapest17
Budapest15
Budapest20
Budapest18
Budapest12
Budapest17
Budapest15
Budapest21
Budapest03
Budapest17
Budapest16
Budapest19
Budapest12
Budapest04
Budapest17
Budapest21
Budapest02
Budapest15
Budapest18
Budapest17
Budapest21
Budapest03
Budapest17
Budapest15
Budapest12
Diósd
Budapest19
Budapest17
Budapest02
Budapest21
Diósd
Budapest15
Budapest17
Budapest22
Budapest16
Diósd
Budapest18
Budapest04
Debrecen
Diósd
Budapest17
Budapest02
Debrecen
Budapest21
Budapest15
Diósd
Debrecen
Budapest17
Halásztelek
Budapest19
Debrecen
Budapest03
Érd
Budapest17
Debrecen
Szigetszentmiklós
Budapest15
Budapest02
Debrecen
Érd
Budapest18
Szigetszentmiklós
Debrecen
Budapest17
Budapest04
Érd
Miskolc
Fót
Debrecen
Budapest02
Halásztelek
Budapest17
Miskolc
Debrecen
Diósd
Fót
Budapest19
Miskolc
Debrecen
Érd
Budapest16
Szigetszentmiklós
Miskolc
Budapest17
Debrecen
Fót
Budapest02
Érd
Miskolc
Debrecen
Budapest18
Szigetszentmiklós
Dunakeszi
Miskolc
Debrecen
Szeged
Budapest03
Budapest17
Érd
Fót
Miskolc
Debrecen
Szeged
Halásztelek
Budapest17
Diósd
Dunakeszi
Miskolc
Debrecen
Szeged
Budapest19
Szigetszentmiklós
Budapest02
Pécs
Miskolc
Debrecen
Szeged
Fót
Érd
Budapest17
Pécs
Miskolc
Debrecen
Szeged
Budapest04
Szigetszentmiklós
Érd
Kistarcsa
Budakalász
Pécs
Miskolc
Debrecen
Szeged
Budapest18
Győr
Dunakeszi
Érd
Pécs
Miskolc
Nyíregyháza
Szeged
Debrecen
Budapest02
Győr
Szigetszentmiklós
Fót
Budapest17
Pécs
Miskolc
Nyíregyháza
Szeged
Debrecen
Budakalász
Győr
Halásztelek
Kistarcsa
Érd
Pécs
Miskolc
Szeged
Nyíregyháza
Debrecen
Budapest18
Győr
Dunakeszi
Gyál
Pécs
Törökbálint
Miskolc
Gödöllő
Szeged
Nyíregyháza
Debrecen
Győr
Budakalász
Budapest22
Maglód
Pécs
Miskolc
Érd
Szeged
Nyíregyháza
Debrecen
Székesfehérvár
Vecsés
Győr
Fót
Szigetszentmiklós
Gödöllő
Pécs
Miskolc
Budapest02
Szeged
Kecskemét
Nyíregyháza
Debrecen
Székesfehérvár
Dunaharaszti
Győr
Gyömrő
Budakalász
Érd
Pécs
Budapest17
Miskolc
Szeged
Kecskemét
Nyíregyháza
Debrecen
Székesfehérvár
Győr
Dunakeszi
Gödöllő
Gyál
Törökbálint
Pécs
Miskolc
Szeged
Kecskemét
Nyíregyháza
Gyömrő
Debrecen
Székesfehérvár
Halásztelek
Győr
Budakalász
Dunaharaszti
Kistarcsa
Pécs
Miskolc
Szeged
Kecskemét
Nyíregyháza
Debrecen
Érd
Székesfehérvár
Győr
Gödöllő
Vecsés
Budapest02
Pécs
Miskolc
Dunakeszi
Szeged
Kecskemét
Gyömrő
Nyíregyháza
Debrecen
Szigetszentmiklós
Székesfehérvár
Győr
Budaörs
Veresegyház
Pécs
Miskolc
Dunaharaszti
Szeged
Kecskemét
Budakalász
Nyíregyháza
Debrecen
Győr
Székesfehérvár
Maglód
Érd
Gödöllő
Pécs
Budapest19
Miskolc
Szeged
Kecskemét
Nyíregyháza
Debrecen
Győr
Székesfehérvár
Dunakeszi
Budapest23
Gyömrő
Törökbálint
Pécs
Miskolc
Szeged
Budakalász
Kecskemét
Nyíregyháza
Gyál
Debrecen
Győr
Veresegyház
Székesfehérvár
Érd
Pécel
Tatabánya
Pécs
Budakeszi
Miskolc
Szeged
Szigetszentmiklós
Kecskemét
Nyíregyháza
Debrecen
Győr
Gödöllő
Székesfehérvár
Dunaharaszti
Tatabánya
Gyömrő
Fót
Pécs
Miskolc
Szeged
Kecskemét
Budakalász
Nyíregyháza
Debrecen
Vecsés
Győr
Székesfehérvár
Szombathely
Budakeszi
Szolnok
Veresegyház
Tatabánya
Halásztelek
Pécs
Miskolc
Szeged
Kecskemét
Üllő
Érd
Nyíregyháza
Debrecen
Győr
Budapest16
Székesfehérvár
Pilisszentiván
Szombathely
Szolnok
Tatabánya
Dunaharaszti
Pécs
Gödöllő
Miskolc
Szeged
Kecskemét
Dunakeszi
Debrecen
Pécel
Győr
Nyíregyháza
Székesfehérvár
Szombathely
Budaörs
Szolnok
Solymár
Pécs
Tatabánya
Üllő
Miskolc
Szeged
Veresegyház
Kecskemét
Szigetszentmiklós
Győr
Debrecen
Nyíregyháza
Gyál
Szombathely
Székesfehérvár
Budakalász
Szolnok
Érd
Veszprém
Békéscsaba
Pécs
Miskolc
Tatabánya
Gyömrő
Szeged
Pilisszentiván
Kecskemét
Biatorbágy
Győr
Debrecen
Nyíregyháza
Kerepes
Dunaharaszti
Szombathely
Székesfehérvár
Szolnok
Veresegyház
Veszprém
Békéscsaba
Pécs
Miskolc
Szeged
Tatabánya
Vác
Szentendre
Kecskemét
Monor
Győr
Debrecen
Nyíregyháza
Budapest23
Pilisszentiván
Szombathely
Érd
Szolnok
Székesfehérvár
Pécel
Cegléd
Veszprém
Békéscsaba
Pécs
Miskolc
Biatorbágy
Szeged
Dunakeszi
Tatabánya
Kecskemét
Vecsés
Győr
Debrecen
Kaposvár
Nyíregyháza
Gödöllő
Szombathely
Vác
Halásztelek
Szolnok
Piliscsaba
Székesfehérvár
Zalaegerszeg
Veszprém
Békéscsaba
Pécs
Miskolc
Cegléd
Hatvan
Szeged
Monor
Pomáz
Budakeszi
Tatabánya
Kecskemét
Győr
Kaposvár
Debrecen
Nyíregyháza
Szigethalom
Eger
Szombathely
Maglód
Vác
Zalaegerszeg
Székesfehérvár
Békéscsaba
Szolnok
Veszprém
Dorog
Pécs
Miskolc
Dunaharaszti
Veresegyház
Szeged
Dunaújváros
Zsámbék
Hatvan
Cegléd
Szentendre
Győr
Kecskemét
Kaposvár
Debrecen
Üllő
Nyíregyháza
Tatabánya
Eger
Érd
Szombathely
Nagytarcsa
Zalaegerszeg
Békéscsaba
Veszprém
Pécs
Miskolc
Székesfehérvár
Szolnok
Biatorbágy
Szeged
Vác
Dunaújváros
Gyál
Dorog
Hatvan
Győr
Kecskemét
Kaposvár
Debrecen
Cegléd
Nyíregyháza
Szigethalom
Pomáz
Eger
Szombathely
Tatabánya
Pilis
Gödöllő
Sopron
Zalaegerszeg
Békéscsaba
Pécs
Veszprém
Budapest02
Felsőzsolca
Szeged
Székesfehérvár
Tura
Szolnok
Monor
Dunaújváros
Piliscsaba
Győr
Kaposvár
Debrecen
Kecskemét
Nyíregyháza
Tárnok
Gyöngyös
Vác
Miskolc
Eger
Jászberény
Szombathely
Budapest17
Tatabánya
Sopron
Szentendre
Szigetszentmiklós
Cegléd
Békéscsaba
Zalaegerszeg
Pécs
Dorog
Veszprém
Nagykáta
Nagykanizsa
Szeged
Zsámbék
Veresegyház
Gelej
Székesfehérvár
Hatvan
Abony
Dunaújváros
Győr
Göd
Hódmezővásárhely
Kaposvár
Hajdúhadház
Dunaharaszti
Kecskemét
Nyíregyháza
Szolnok
Felsőzsolca
Pilis
Eger
Szombathely
Debrecen
Sopron
Esztergom
Gyöngyös
Tata
Zsámbok
Solymár
Békéscsaba
Szekszárd
Pécs
Zalaegerszeg
Sajószentpéter
Veszprém
Ócsa
Biatorbágy
Nagykanizsa
Vácduka
Szeged
Tatabánya
Mende
Gelej
Velence
Jászberény
Szigethalom
Dunaújváros
Győr
Kaposvár
Hódmezővásárhely
Mosonmagyaróvár
Székesfehérvár
Nyíregyháza
Kecskemét
Miskolc
Dunakeszi
Szolnok
Szombathely
Eger
Sopron
Debrecen
Cegléd
Mátészalka
Bicske
Vecsés
Várpalota
Gyöngyös
Békéscsaba
Szekszárd
Martonvásár
Pécs
Zalaegerszeg
Esztergom
Salgótarján
Hatvan
Hajdúhadház
Környe
Nagykanizsa
Szentendre
Nagykáta
Veszprém
Kisvárda
Albertirsa
Vác
Szeged
Sajószentpéter
Hajdúszoboszló
Baja
Gelej
Gyula
Dunaújváros
Kerepes
Kaposvár
Abony
Győr
Tata
Pápa
Kóka
Mosonmagyaróvár
Hódmezővásárhely
Érd
Felsőzsolca
Kecskemét
Nyíregyháza
Szombathely
Sopron
Monor
Eger
Dorog
Mátészalka
Szigethalom
Székesfehérvár
Jászberény
Pécs
Szekszárd
Zalaegerszeg
Salgótarján
Pilisszentiván
Szolnok
Nagykanizsa
Litér
Gyöngyös
Debrecen
Csömör
Tura
Békéscsaba
Nagykőrös
Kisvárda
Tatabánya
Ócsa
Keszthely
Szeged
Baja
Várpalota
Gelej
Vácduka
Hajdúhadház
Kaposvár
Dunaújváros
Zsámbék
Hajdúszoboszló
Sajószentpéter
Győr
Velence
Ajka
Mosonmagyaróvár
Pápa
Pilis
Hódmezővásárhely
Szombathely
Sopron
Gyula
Pécel
Eger
Nyíregyháza
Veszprém
Tata
Onga
Kiskunfélegyháza
Göd
Mátészalka
Orosháza
Budakeszi
Pécs
Cegléd
Siófok
Iklad
Szekszárd
Esztergom
Kecskemét
Zalaegerszeg
Salgótarján
Százhalombatta
Oroszlány
Nagykanizsa
Sülysáp
Hajdúböszörmény
Baktalórántháza
Szolnok
Kazincbarcika
Jászberény
Füzesabony
Sajólád
Pomáz
Szabadbattyán
Hajdúsámson
Gyöngyös
Keszthely
Baja
Alsónémedi
Kisvárda
Kaposvár
Szeged
Balatonalmádi
Bicske
Dunaújváros
Törökszentmiklós
Gelej
Komló
Győr
Hajdúszoboszló
Erdőkertes
Békéscsaba
Mosonmagyaróvár
Kiskunhalas
Abony
Pápa
Hatvan
Martonvásár
Sopron
Szombathely
Mór
Ajka
Miskolc
Újfehértó
Hódmezővásárhely
Albertirsa
Szigethalom
Vác
Várpalota
Nagykőrös
Kiskunfélegyháza
Tiszaújváros
Környe
Nagykáta
Orosháza
Eger
Szekszárd
Salgótarján
Mátészalka
Tinnye
Gárdony
Zalaegerszeg
Gyula
Siófok
Debrecen
Múcsony
Pécs
Nagykanizsa
Szentendre
Nyíregyháza
Apc
Békés
Cserszegtomaj
Kiskőrös
Inárcs
Hernádkak
Baja
Kaposvár
Hajdúböszörmény
Kisvárda
Sárvár
Tata
Kecskemét
Veszprém
Szentes
Tápiószecső
Esztergom
Szeged
Kiskunlacháza
Füzesabony
Törökszentmiklós
Budaörs
Székesfehérvár
Mosonmagyaróvár
Baktalórántháza
Dunaújváros
Sopron
Győr
Gyöngyös
Gelej
Kiskunhalas
Komárom
Komló
Pápa
Monor
Szombathely
Kazincbarcika
Hajdúszoboszló
Nyírbátor
Dunaföldvár
Szolnok
Balatonfűzfő
Gödöllő
Ajka
Szerencs
Jászberény
Hajdúhadház
Tát
Keszthely
Hódmezővásárhely
Tolna
Mályi
Salgótarján
Tárnok
Kiskunfélegyháza
Göd
Pusztavám
Heves
Orosháza
Verseg
Zalaegerszeg
Gyál
Tatabánya
Siófok
Arló
Nagykanizsa
Karcag
Cegléd
Mezőkövesd
Gyula
Kalocsa
Győrújbarát
Dombóvár
Pécs
Tiszaújváros
Berhida
Mátészalka
Eger
Sajókaza
Székely
Nagykőrös
Páty
Hajdúsámson
Békés
Baja
Zsámbok
Csongrád
Velence
Kaposvár
Újhartyán
Oroszlány
Paks
Rákócziújfalu
Sárvár
Vác
Püspökladány
Tököl
Farmos
Szekszárd
Szeged
Sopron
Mosonmagyaróvár
Kiskőrös
Szabadbattyán
Kisvárda
Sajóecseg
Hajdúböszörmény
Csorna
Szentes
Berettyóújfalu
Nyíregyháza
Alsópáhok
Százhalombatta
Pásztó
Dorog
Törökszentmiklós
Kecskemét
Pápa
Szombathely
Szentendre
Kiskunhalas
Ecséd
Debrecen
Komárom
Dabas
Várpalota
Szerencs
Ajka
Dunaújváros
Abony
Komló
Nagytarcsa
Békéscsaba
Bicske
Nagytálya
Tiszalök
Szigetbecse
Nyírbátor
Salgótarján
Gelej
Nagykanizsa
Hódmezővásárhely
Iklad
Királd
Balatonfüred
Zalaegerszeg
Újfehértó
Albertirsa
Orosháza
Abda
Bonyhád
Pusztadobos
Onga
Siófok
Tata
Heves
Hajdúszoboszló
Kiskunfélegyháza
Kozármisleny
Mór
Gyöngyös
Solymár
Kemecse
Szatymaz
Mezőtúr
Iváncsa
Kaposvár
Veszprém
Baja
Lajosmizse
Karcag
Dunaföldvár
Sáránd
Cserszegtomaj
Sülysáp
Kiskunlacháza
Dombóvár
Kalocsa
Tiszaújváros
Zagyvaszántó
Tiszaföldvár
Arló
Sopron
Kazincbarcika
Gyomaendrőd
Sárvár
Makó
Győrújbarát
Sárbogárd
Őrbottyán
Tapolca
Jászberény
Vásárosnamény
Kisbér
Gyula
Mosonmagyaróvár
Ráckeresztúr
Balatonkenese
Nyergesújfalu
Tiszakécske
Eger
Szekszárd
Apagy
Farád
Szentes
Balmazújváros
Monorierdő
Szolnok
Sárospatak
Körmend
Kiskunhalas
Bátonyterenye
Nyékládháza
Budapest23
Hajdúböszörmény
Berettyóújfalu
Devecser
Tunyogmatolcs
Pécs
Gárdony
Timár
Mohács
Békés
Esztergom
Kápolna
Kisvárda
Örkény
Kiskőrös
Szeged
Bokod
Csongrád
Püspökladány
Szombathely
Paks
Vác
Celldömölk
Tápiószele
Múcsony
Nagykanizsa
Hernádnémeti
Keszthely
Felcsút
Pápa
Nagyigmánd
Kunszentmárton
Jászapáti
Heréd
Balatonalmádi
Törökszentmiklós
Mezőkövesd
Nagykőrös
Hajdúsámson
Kiskunmajsa
Majosháza
Orosháza
Pomáz
Zalaegerszeg
Encs
Vitnyéd
Hajdúdorog
Salgótarján
Derecske
Isaszeg
Tolna
Szabadbattyán
Tápióbicske
Balassagyarmat
Komló
Sümeg
Szarvas
Nyírbátor
Mezőzombor
Kaposvár
Hódmezővásárhely
Kisújszállás
Tét
Szabadegyháza
Baja
Siófok
Gelej
Szomód
Sajópüspöki
Fehérgyarmat
Újszász
Ajka
Sopron
Tiszalök
Kecskemét
Bonyhád
Győrújfalu
Siklós
Dabas
Várpalota
Tokod
Nagyhalász
Dombóvár
Makó
Zsombó
Szirmabesenyő
Göd
Solt
Szentlőrinc
Biatorbágy
Kiskunfélegyháza
Balatonfüred
Mosonmagyaróvár
Sátoraljaújhely
Mátészalka
Bodajk
Gyöngyös
Békéscsaba
Mihályi
Ecser
Dormánd
Szigetbecse
Szakoly
Sárbogárd
Gyomaendrőd
Edelény
Jászfényszaru
Marcali
Soltvadkert
Komárom
Anarcs
Téglás
Jászalsószentgyörgy
Pannonhalma
Pásztó
Arló
Karcag
Rábahídvég
Dunaújváros
Tapolca
Mohács
Kalocsa
Csepreg
Sajószöged
Csorna
Kistelek
Tatabánya
Lakitelek
Hajdúszoboszló
Alsóvadász
Pilisjászfalu
Nagykanizsa
Rákócziújfalu
Felsőpáhok
Eger
Csárdaszállás
Váckisújfalu
Kozármisleny
Balatonboglár
Sárvár
Csanádapáca
Vadna
Hajdúnánás
Lepsény
Szentmártonkáta
Szentes
Százhalombatta
Tiszakanyár
Lajosmizse
Nyíradony
Rákóczibánya
Heves
Gyula
Fegyvernek
Szentkirályszabadja
Bátaszék
Szerencs
Szeghalom
Rétság
Kiskunhalas
Jászárokszállás
Balmazújváros
Baktalórántháza
Berettyóújfalu
Enese
Csömör
Seregélyes
Oroszlány
Körmend
Mezőtúr
Paks
Pápa
Lövő
Hosszúpályi
Tószeg
Tass
Szeged
Balatonújlak
Cece
Kaposújlak
Tököl
Balassagyarmat
Sényő
Zalaegerszeg
Jánoshalma
Jánosháza
Verseg
Kapuvár
Albertirsa
Zirc
Vásárosnamény
Nagykálló
Tiszafüred
Sárospatak
Hajdúböszörmény
Orosháza
Kőszeg
Pécsvárad
Püspökladány
Csongrád
Tiszalúc
Epöl
Királd
Nadap
Makó
Ludas
Vecsés
Forró
Töltéstava
Sopron
Tápiószőlős
Dombóvár
Győrtelek
Szentendre
Szekszárd
Rakamaz
Gelej
Nádasdladány
Vép
Bordány
Nagyatád
Kecel
Siklós
Szarvas
Mátraverebély
Jászjákóhalma
Siófok
Bugyi
Szigetvár
Hódmezővásárhely
Ajka
Kunhegyes
Baja
Mosonmagyaróvár
Kazincbarcika
Tiszakécske
Ostoros
Kisbér
Mezőfalva
Békés
Celldömölk
Szajk
Kaba
Sármellék
Tiszapalkonya
Tótkomlós
Tura
Tamási
Örkény
Komló
Lábatlan
Nyírmihálydi
Tordas
Fülöpszállás
Ibrány
Verpelét
Söréd
Kiskunmajsa
Ásványráró
Debrecen
Salgótarján
Kunszentmárton
Sarkad
Dunaszentgyörgy
Balatonlelle
Győrszemere
Vác
Nagykőrös
Nyírmeggyes
Galambok
Pusztaszabolcs
Sóly
Beled
Sándorfalva
Tapolca
Újfehértó
Bonyhád
Kisújszállás
Jobbágyi
Döge
Esztergom
Edelény
Bénye
Komárom
Tiszavasvári
Mezőkovácsháza
Szentlőrinc
Kiskunfélegyháza
Jászboldogháza
Sajópetri
Balatonfüred
Derecske
Páty
Szombathely
Fehérgyarmat
Petőháza
Sümeg
Abaújkér
Szápár
Mélykút
Kaposvár
Lénárddaróc
Kunszentmiklós
Sátoraljaújhely
Sárkeresztúr
Erdőtelek
Létavértes
Szécsény
Vértesszőlős
Demecser
Újkígyós
Dabas
Marcali
Enying
Bak
Szeghalom
Hajdúnánás
Pilisvörösvár
Dunaegyháza
Kisvarsány
Tápiószecső
Tompaládony
Tiszaföldvár
Mohács
Galgaguta
Márkó
Nyúl
Simontornya
Kiskőrös
Szigetbecse
Mórahalom
Harkány
Kállósemjén
Mezőkövesd
Csákvár
Zalabér
Arló
Szolnok
Nagykanizsa
Földes
Kecskemét
Rábacsanak
Kaposszekcső
Szentes
Halmaj
Bábolna
Szada
Halmajugra
Devecser
Lengyeltóti
Kópháza
Rácalmás
Mándok
Kondoros
Tiszafüred
Nyíracsád
Rétság
Kalocsa
Gyenesdiás
Körmend
Pellérd
Máriakálnok
Balástya
Balmazújváros
Makó
Mezőtúr
Taktaharkány
Nagyatád
Tápiószentmárton
Kismányok
Putnok
Polgárdi
Jászapáti
Karcag
Izsák
Vésztő
Hajdúböszörmény
Kiskorpád
Dunavarsány
Bácsalmás
Ecséd
Balatonföldvár
Balassagyarmat
Nyírtelek
Ivád
Ercsi
Gyula
Tolna
Vaja
Újhartyán
Pápadereske
Törökszentmiklós
Szárliget
Vasvár
Érsekcsanád
Kóny
Kőszeg
Biharnagybajom
Lenti
Som
Kiskunhalas
Bakonyszombathely
Tiszaújváros
Csárdaszállás
Pécel
Cserkeszőlő
Kerecsend
Medgyesegyháza
Cegléd
Bodrogkeresztúr
Hódmezővásárhely
Szendehely
Tata
Pacsa
Bátonyterenye
Sajószentpéter
Jászladány
Barcs
Tahitótfalu
Abádszalók
Dunaszeg
Piricse
Kerekegyháza
Mikepércs
Nagyszénás
Nagyvázsony
Moha
Tát
Sopron
Csongrád
Gelej
Nagyecsed
Zalaszentgrót
Ács
Karancsalja
Szigetvár
Tamási
Dömsöd
Nádudvar
Jászárokszállás
Hosszúhetény
Sárospatak
Böhönye
Kemenesmihályfa
Kistelek
Eger
Paks
Hévízgyörk
Vámospércs
Kemecse
Dévaványa
Mosonudvar
Szederkény
Lesencetomaj
Göd
Románd
Tuzsér
Mezőhegyes
Berettyóújfalu
Csopak
Tanakajd
Hajdúdorog
Telki
Hajós
Emőd
Tiszajenő
Kapuvár
Sárbogárd
Fonyód
Algyő
Zomba
Tatárszentgyörgy
Teskánd
Ormosbánya
Sásd
Sarkad
Szarvas
Vasad
Szentgál
Jánd
Sirok
Bátaszék
Túrkeve
Dad
Siklós
Nagyvenyim
Nyíradony
Encs
Hangony
Bük
Zalakomár
Kunmadaras
Tápiógyörgye
Budapest22
Vilonya
Tét
Szarvasgede
Juta
Jánoshalma
Kiskunfélegyháza
Komádi
Tab
Fertőhomok
Érsekvadkert
Fehérgyarmat
Zákányszék
Tiszavasvári
Nyergesújfalu
Pákozd
Orgovány
Máriapócs
Csorvás
Mosonszentmiklós
Mindszent
Boconád
Sajópüspöki
Paszab
Törtel
Füzesgyarmat
Kismaros
Becsehely
Vaskút
Gencsapáti
Ajak
Bőcs
Karakószörcsök
Kiszombor
Mohács
Szabadszállás
Zirc
Alcsútdoboz
Hajdúnánás
Kóka
Szendrő
Kiskunmajsa
Létavértes
Gyulakeszi
Bekölce
Sárosd
Szentgotthárd
Baté
Rajka
Nagydorog
Lábod
Fegyvernek
Tompa
Szécsény
Lajosmizse
Poroszló
Szigetújfalu
Porcsalma
Görcsöny
Mór
Kazincbarcika
Hajdúszovát
Sátoraljaújhely
Répcelak
Alsónemesapáti
Körösladány
Csobánka
Pápa
Zamárdi
Tarján
Szászvár
Inárcs
Kecel
Gyöngyöshalász
Elek
Csurgó
Alsóvadász
Biharkeresztes
Tiszacsege
Kisapostag
Dombrád
Váchartyán
Balkány
Lakitelek
Tótkomlós
Balatonszentgyörgy
Mezőszilas
Dusnok
Nádasd
Domoszló
Ikrény
Hőgyész
Nagykovácsi
Lenti
Zagyvarékas
Szentes
Tiszabura
Legyesbénye
Écs
Magyarnándor
Bácsbokod
Mezőladány
Domaszék
Doboz
Balatonszemes
Ikervár
Újfehértó
Majosháza
Naszály
Vizsoly
Makó
Gyomaendrőd
Barcs
Ziliz
Nagyhegyes
Ajka
Marcali
Százhalombatta
Balatonvilágos
Bősárkány
Villány
Isaszeg
Decs
Erdőkövesd
Nyírbéltek
Báránd
Szentlőrinc
Csemő
Erk
Türje
Esztergom
Csanytelek
Kölcse
Dunapataj
Karancsság
Bana
Kunágota
Iregszemcse
Szakáld
Kenderes
Lőrinci
Várpalota
Nyírmada
Sáta
Öttömös
Pereszteg
Rákócziújfalu
Komló
Nagykanizsa
Jakabszállás
Vámosújfalu
Kömlő
Nagybajom
Sándorfalva
Szomolya
Püspökhatvan
Darnózseli
Herceghalom
Orosháza
Rábaszentandrás
Jászkisér
Kótaj
Nyáregyháza
Esztár
Öreglak
Zalalövő
Solt
Dunabogdány
Kisláng
Dombóvár
Csengerújfalu
Tiszakécske
Bátmonostor
Hajdúböszörmény
Fadd
Meszlen
Szentlőrinckáta
Hegymagas
Békés
Pázmánd
Bakonycsernye
Cigánd
Vajszló
Nyírbogát
Tiszafüred
Igal
Mátraderecske
[truncated: 454 more rows]
